# Supplementary material for: Systematic Analysis to Identify the MIR99AHG-has-miR-21-5p-EHD1 CeRNA Regulatory Network as Potential Biomarkers in Lung Cancer
Source: J Cancer. 2024 Mar 4;15(8):2391–402. doi: 10.7150/jca.93343 (PMC10937275; doi:10.7150/jca.93343)
Supplement: Supplementary file 1 — Table S1 Differentially expressed mRNAs (DEGs); Table S2 Differentially expressed miRNAs (DEMs); Table S3 Differentially expressed lncRNAs (DELs); Table S4 Selected miRNA and targeted lncRNAs and genes; Table S5 DEM-targeted genes; Table S6 Down-regulated lncRNA-mRNA interaction via LncRRIsearch; Table S7 The expression data of hsa-miR-21-5p in lung cancer; Table S8 Primer sequences and experimental results of RT-qPCR. [file jcav15p2391s1.zip]

Archive with 8 entries (8 files):
- Supplementary_file/Table S1.xlsx
- Supplementary_file/Table S2.xlsx
- Supplementary_file/Table S3.xlsx
- Supplementary_file/Table S4.xlsx
- Supplementary_file/Table S5.xlsx
- Supplementary_file/Table S6.xlsx
- Supplementary_file/Table S7.xlsx
- Supplementary_file/Table S8.xlsx
