# Supplementary material for: Systematic Analysis to Identify the MIR99AHG-has-miR-21-5p-EHD1 CeRNA Regulatory Network as Potential Biomarkers in Lung Cancer
Source: J Cancer. 2024 Mar 4;15(8):2391–402. doi: 10.7150/jca.93343 (PMC10937275; doi:10.7150/jca.93343)
Supplement: Supplementary file 1 — Table S1 Differentially expressed mRNAs (DEGs); Table S2 Differentially expressed miRNAs (DEMs); Table S3 Differentially expressed lncRNAs (DELs); Table S4 Selected miRNA and targeted lncRNAs and genes; Table S5 DEM-targeted genes; Table S6 Down-regulated lncRNA-mRNA interaction via LncRRIsearch; Table S7 The expression data of hsa-miR-21-5p in lung cancer; Table S8 Primer sequences and experimental results of RT-qPCR. [file jcav15p2391s1.zip › Supplementary_file/Table S1.xlsx]

## Sheet: Sheet 1
Table S1. Differentially expressed mRNAs (DEGs)
Geneid	log2FoldChange	logCPM	LR	PValue	FDR
ENSG00000270181	-13.295	3.92766	209.035	2.23094e-47	3.38367e-43
ENSG00000162775	-3.36674	4.61444	71.4541	2.83777e-17	2.15202e-13
ENSG00000146013	-5.10275	3.53553	63.8076	1.37183e-15	6.93552e-12
ENSG00000105369	-3.00684	4.44371	60.0012	9.47982e-15	3.59451e-11
ENSG00000110777	-3.09694	5.11783	53.1881	3.03096e-13	9.19413e-10
ENSG00000162849	-2.98934	4.88508	49.3988	2.08878e-12	5.11657e-09
ENSG00000171004	-3.7563	3.36276	49.1581	2.36144e-12	5.11657e-09
ENSG00000143297	-4.02503	3.47398	47.3093	6.06251e-12	1.14938e-08
ENSG00000083844	-2.43996	5.5427	42.5585	6.86003e-11	1.15607e-07
ENSG00000196092	-4.01122	3.78586	41.6045	1.11736e-10	1.67233e-07
ENSG00000131747	-2.67224	4.78884	41.4441	1.21288e-10	1.67233e-07
ENSG00000118785	-6.14775	5.82987	40.3692	2.10233e-10	2.65717e-07
ENSG00000159958	-3.63059	3.92219	39.9677	2.58201e-10	3.01241e-07
ENSG00000163975	-4.04027	4.63951	39.6224	3.08132e-10	3.33817e-07
ENSG00000234965	-7.26838	1.58626	39.0022	4.23329e-10	4.28042e-07
ENSG00000172724	-3.58516	4.20103	38.7029	4.93475e-10	4.67784e-07
ENSG00000171243	2.81147	5.0708	37.1486	1.09459e-09	9.76572e-07
ENSG00000069011	-5.05408	2.35418	35.9926	1.98067e-09	1.66894e-06
ENSG00000147889	-3.03874	3.62201	35.2279	2.93297e-09	2.34128e-06
ENSG00000173898	-2.49292	4.8351	34.6652	3.91561e-09	2.9694e-06
ENSG00000137142	-3.4557	3.30302	34.3054	4.71065e-09	3.40221e-06
ENSG00000137673	-3.25078	5.26419	33.979	5.57089e-09	3.84062e-06
ENSG00000156234	-6.8145	3.98454	33.4153	7.44365e-09	4.9086e-06
ENSG00000117215	-4.02571	2.98741	33.1739	8.42736e-09	5.32574e-06
ENSG00000155511	2.55928	5.0551	32.9355	9.52682e-09	5.56352e-06
ENSG00000170381	2.5087	4.81004	32.9334	9.53725e-09	5.56352e-06
ENSG00000287080	-2.95305	3.99174	32.4786	1.2051e-08	6.76956e-06
ENSG00000074211	-6.41508	2.80497	32.3466	1.28983e-08	6.98671e-06
ENSG00000126785	2.32339	5.24764	31.8406	1.67359e-08	8.75286e-06
ENSG00000148773	-2.45077	5.65801	31.5018	1.99252e-08	1.00735e-05
ENSG00000134917	2.24012	6.07585	30.1943	3.90864e-08	1.90898e-05
ENSG00000138755	-1.96426	5.65698	30.1361	4.02764e-08	1.90898e-05
ENSG00000170476	-2.28221	4.15808	30.0361	4.24076e-08	1.94908e-05
ENSG00000160683	-4.93685	1.44471	29.7344	4.95478e-08	2.21027e-05
ENSG00000029993	-2.29274	5.0863	29.1259	6.7825e-08	2.93915e-05
ENSG00000071539	-5.55658	4.8115	28.9011	7.61679e-08	3.209e-05
ENSG00000099617	-9.49859	0.187355	28.8082	7.99101e-08	3.27567e-05
ENSG00000262406	-8.24922	4.29209	28.5519	9.12211e-08	3.64092e-05
ENSG00000178726	2.49209	7.7462	27.9785	1.2267e-07	4.77062e-05
ENSG00000178199	-2.28358	3.99278	27.5653	1.51882e-07	5.64768e-05
ENSG00000143320	-3.75194	2.89856	27.5553	1.5267e-07	5.64768e-05
ENSG00000114631	-2.56702	3.73314	27.4441	1.61698e-07	5.83922e-05
ENSG00000140945	2.32075	5.48737	27.372	1.6784e-07	5.92008e-05
ENSG00000170577	-4.73691	1.88182	27.2876	1.75332e-07	6.04377e-05
ENSG00000148488	2.12663	5.59421	26.8895	2.15422e-07	7.26067e-05
ENSG00000214336	-6.76026	1.25221	26.6483	2.44067e-07	8.04733e-05
ENSG00000138829	-5.54465	4.91152	26.5569	2.55886e-07	8.2188e-05
ENSG00000120907	2.36816	4.06474	26.5253	2.60106e-07	8.2188e-05
ENSG00000099953	-5.17187	3.50265	26.1041	3.235e-07	0.000100133
ENSG00000117394	-2.52287	4.25303	26.0572	3.3145e-07	0.000100542
ENSG00000173404	-7.25711	0.461958	25.8422	3.70499e-07	0.000110183
ENSG00000172159	2.04915	4.8597	25.6825	4.02466e-07	0.00011732
ENSG00000112782	2.41842	7.44097	25.6468	4.09966e-07	0.00011732
ENSG00000156738	-3.6607	3.43708	25.5163	4.38663e-07	0.000123207
ENSG00000164619	2.25269	4.02948	25.4189	4.61366e-07	0.000127228
ENSG00000267748	9.42238	0.699325	25.2136	5.132e-07	0.000138995
ENSG00000184357	-2.13539	4.68515	25.179	5.22483e-07	0.000139026
ENSG00000213886	-2.21917	3.82472	24.9782	5.79831e-07	0.000151626
ENSG00000161958	-5.72548	1.69305	24.7973	6.36878e-07	0.000163721
ENSG00000134061	-2.0723	4.06554	24.7473	6.53591e-07	0.000165217
ENSG00000139193	-2.42664	3.71815	24.6671	6.81364e-07	0.000169414
ENSG00000088325	-2.99308	3.85588	24.4841	7.49259e-07	0.00018329
ENSG00000128052	1.93262	7.63425	24.1932	8.71394e-07	0.000209785
ENSG00000176890	-2.63759	3.76208	24.1127	9.08602e-07	0.000215324
ENSG00000286522	-2.34116	4.44157	23.9357	9.96067e-07	0.000232421
ENSG00000267645	4.40841	2.58412	23.6016	1.18487e-06	0.000267706
ENSG00000181449	-5.14127	5.07943	23.5911	1.19135e-06	0.000267706
ENSG00000148671	1.82827	5.96766	23.5768	1.20024e-06	0.000267706
ENSG00000184613	-3.13767	4.80305	23.5298	1.22995e-06	0.000270358
ENSG00000165474	-4.44728	1.26795	23.2569	1.41738e-06	0.000307106
ENSG00000165905	-3.01127	3.62496	23.1659	1.48607e-06	0.000317454
ENSG00000124302	-5.84128	1.58497	22.9293	1.68072e-06	0.000349769
ENSG00000131620	2.1418	6.21774	22.9261	1.68347e-06	0.000349769
ENSG00000196549	2.03848	7.32843	22.5856	2.00985e-06	0.000411938
ENSG00000237289	-5.19961	1.44987	22.2557	2.38647e-06	0.000482609
ENSG00000188158	-2.04423	4.67598	22.195	2.46319e-06	0.000491568
ENSG00000272398	-2.49035	6.84902	22.1161	2.56645e-06	0.000505524
ENSG00000171056	2.16853	5.55973	22.0355	2.67651e-06	0.000520445
ENSG00000161405	-1.54245	6.8581	21.9606	2.78303e-06	0.000527878
ENSG00000042980	-2.08299	4.0231	21.9597	2.78435e-06	0.000527878
ENSG00000170373	-7.04465	3.36418	21.898	2.87539e-06	0.000535032
ENSG00000091436	1.62141	6.87673	21.8737	2.91201e-06	0.000535032
ENSG00000078098	-2.54893	4.45979	21.8632	2.92791e-06	0.000535032
ENSG00000177098	1.88225	6.21632	21.7665	3.07925e-06	0.000555988
ENSG00000288708	6.2501	0.834029	21.7367	3.12743e-06	0.000558044
ENSG00000152256	-1.8198	4.94073	21.7021	3.18439e-06	0.0005616
ENSG00000258947	-3.76168	2.2026	21.6117	3.33809e-06	0.00058194
ENSG00000026751	-1.82903	5.1148	21.4699	3.59422e-06	0.000619473
ENSG00000260914	9.28577	0.562852	21.4446	3.64195e-06	0.000620646
ENSG00000089250	1.97076	4.85191	21.393	3.74136e-06	0.000630502
ENSG00000137648	-3.82315	3.65305	21.288	3.95203e-06	0.000649739
ENSG00000101057	-4.22858	3.4582	21.2789	3.97075e-06	0.000649739
ENSG00000198074	-8.53337	-0.72393	21.246	4.03959e-06	0.000649739
ENSG00000162894	-1.9107	4.39947	21.2326	4.06796e-06	0.000649739
ENSG00000254709	-2.8782	9.31872	21.2317	4.0697e-06	0.000649739
ENSG00000186994	1.85515	5.75937	21.1856	4.16878e-06	0.000658623
ENSG00000162545	1.76747	6.80934	21.1209	4.31205e-06	0.00066934
ENSG00000133048	-2.48677	6.3268	21.1152	4.32487e-06	0.00066934
ENSG00000198576	2.84393	4.97467	21.0582	4.45548e-06	0.000682589
ENSG00000160161	-5.10373	1.92177	20.9369	4.74655e-06	0.00071991
ENSG00000163534	-3.42206	2.00306	20.8922	4.85872e-06	0.000729625
ENSG00000007350	-7.11163	4.85767	20.8271	5.02658e-06	0.000746394
ENSG00000196747	-2.47565	3.59158	20.8111	5.0688e-06	0.000746394
ENSG00000015413	-4.13713	1.25823	20.645	5.52807e-06	0.000806195
ENSG00000112214	1.56942	6.11806	20.6254	5.58509e-06	0.000806753
ENSG00000111206	-3.03543	3.29404	20.5814	5.71493e-06	0.00081772
ENSG00000133169	8.89718	0.199065	20.4629	6.07994e-06	0.000861817
ENSG00000186265	-2.74488	2.96453	20.2139	6.92476e-06	0.00097248
ENSG00000165323	1.67111	6.51919	20.0805	7.42517e-06	0.0010211
ENSG00000174938	-1.94106	4.99654	20.062	7.49719e-06	0.0010211
ENSG00000205038	1.76578	5.60234	20.0531	7.53226e-06	0.0010211
ENSG00000135069	-3.04048	2.40975	20.0411	7.57935e-06	0.0010211
ENSG00000168309	3.49885	7.98059	20.0203	7.66249e-06	0.0010211
ENSG00000083454	-3.07069	2.69407	20.0172	7.67492e-06	0.0010211
ENSG00000150687	2.47355	6.2259	19.9154	8.09471e-06	0.00106759
ENSG00000203499	-2.03586	3.82294	19.8356	8.43949e-06	0.00110346
ENSG00000117724	-2.24833	4.67368	19.788	8.65254e-06	0.00112165
ENSG00000271723	10.9272	2.16805	19.6526	9.28791e-06	0.00119381
ENSG00000176153	-3.96648	3.26047	19.587	9.61193e-06	0.00122508
ENSG00000198844	1.75032	5.65758	19.5436	9.83286e-06	0.00124079
ENSG00000154277	-3.15268	2.96101	19.5278	9.91465e-06	0.00124079
ENSG00000206538	1.52292	6.56628	19.5095	1.00098e-05	0.00124079
ENSG00000012223	-1.99488	5.41467	19.4995	1.00625e-05	0.00124079
ENSG00000139874	2.33011	4.47478	19.3981	1.06114e-05	0.00128915
ENSG00000186818	-2.07546	4.54099	19.3957	1.06246e-05	0.00128915
ENSG00000072163	1.77712	5.7688	19.2849	1.12591e-05	0.0013553
ENSG00000269343	-1.95236	3.85103	19.139	1.21537e-05	0.00145145
ENSG00000108861	-1.52731	6.11516	19.0579	1.26808e-05	0.00150258
ENSG00000012171	1.74093	5.93792	18.9689	1.32867e-05	0.00155518
ENSG00000152766	-2.79067	3.67277	18.9627	1.33298e-05	0.00155518
ENSG00000157502	8.75687	0.0624021	18.9413	1.34802e-05	0.00156072
ENSG00000165194	-4.75734	4.63559	18.918	1.36456e-05	0.00156521
ENSG00000266524	1.80746	5.30476	18.9069	1.37253e-05	0.00156521
ENSG00000158445	3.40488	2.99158	18.8682	1.40068e-05	0.00158539
ENSG00000166482	1.97049	8.00707	18.8275	1.43088e-05	0.00159904
ENSG00000177455	-3.47157	1.83569	18.8236	1.43383e-05	0.00159904
ENSG00000105696	-4.63343	1.90506	18.7698	1.47484e-05	0.00162677
ENSG00000159753	-2.17079	3.61544	18.7629	1.48015e-05	0.00162677
ENSG00000134531	3.0694	8.00923	18.7355	1.50158e-05	0.00163846
ENSG00000069702	1.68441	7.18853	18.5821	1.62742e-05	0.00175877
ENSG00000086967	-4.59149	0.444383	18.5732	1.63504e-05	0.00175877
ENSG00000133477	-3.88081	3.48603	18.5463	1.65831e-05	0.00177124
ENSG00000136573	-4.30784	2.97863	18.5266	1.67548e-05	0.00177513
ENSG00000145824	-3.82676	4.40277	18.5154	1.68536e-05	0.00177513
ENSG00000164932	-3.3607	3.34748	18.4277	1.76472e-05	0.00184589
ENSG00000130226	3.86224	2.22918	18.4143	1.77722e-05	0.00184624
ENSG00000150625	1.98121	4.4476	18.3673	1.82158e-05	0.00186676
ENSG00000105642	-5.23806	0.832892	18.3673	1.82159e-05	0.00186676
ENSG00000277957	4.94101	3.53228	18.3193	1.86803e-05	0.00190151
ENSG00000154319	1.95294	5.19233	18.3015	1.88561e-05	0.0019066
ENSG00000127920	1.64417	5.88236	18.2801	1.90688e-05	0.00191534
ENSG00000157193	-2.04494	3.51951	18.2651	1.92198e-05	0.0019178
ENSG00000100473	-3.36836	2.71541	18.2484	1.93887e-05	0.00192201
ENSG00000117322	-4.50142	2.76415	18.1876	2.0018e-05	0.00195879
ENSG00000154133	1.57751	7.13513	18.0273	2.17765e-05	0.0021172
ENSG00000134285	-1.65423	4.17671	17.9682	2.24626e-05	0.00217
ENSG00000092758	-4.47082	3.18346	17.8749	2.35917e-05	0.00226465
ENSG00000263020	11.1002	2.34045	17.7858	2.47217e-05	0.0023582
ENSG00000165072	1.73506	6.83018	17.7341	2.54035e-05	0.0024081
ENSG00000088882	-3.68938	3.17683	17.7201	2.55906e-05	0.00241076
ENSG00000146070	-2.09848	4.1574	17.6215	2.69526e-05	0.0025234
ENSG00000172201	1.63063	5.67932	17.59	2.74029e-05	0.00254981
ENSG00000047648	1.75139	5.62247	17.4886	2.89037e-05	0.00267306
ENSG00000196787	-1.97486	4.54759	17.4615	2.93188e-05	0.0026936
ENSG00000124772	-2.32395	3.29321	17.451	2.94809e-05	0.0026936
ENSG00000121075	1.55581	6.12367	17.4388	2.96711e-05	0.00269474
ENSG00000164035	1.51112	5.8534	17.4118	3.00951e-05	0.00271698
ENSG00000105538	1.59234	5.69338	17.3287	3.14398e-05	0.00282159
ENSG00000274810	10.2202	1.47356	17.1488	3.45624e-05	0.0030801
ENSG00000114654	1.62397	5.54402	17.1398	3.47265e-05	0.0030801
ENSG00000196188	-2.08211	6.97599	17.1149	3.51845e-05	0.00310258
ENSG00000128050	-1.53085	5.99051	17.0812	3.58159e-05	0.00314
ENSG00000163815	1.5892	7.34328	17.0627	3.61652e-05	0.0031524
ENSG00000163637	1.40895	6.65763	17.0375	3.66492e-05	0.00316179
ENSG00000154330	1.51661	5.88518	17.0354	3.66898e-05	0.00316179
ENSG00000133019	2.31358	3.3508	16.9587	3.82023e-05	0.00327353
ENSG00000197245	2.66733	3.54568	16.9421	3.85366e-05	0.00328362
ENSG00000137834	1.69985	6.82003	16.9234	3.89198e-05	0.00328533
ENSG00000102265	-1.32734	7.15095	16.9115	3.91628e-05	0.00328533
ENSG00000084710	1.59132	4.93149	16.9094	3.92065e-05	0.00328533
ENSG00000173269	1.52219	6.70875	16.8709	4.00098e-05	0.00333422
ENSG00000126353	-2.25742	4.12199	16.804	4.14449e-05	0.00343495
ENSG00000140297	-4.20807	3.14037	16.7812	4.19477e-05	0.00345772
ENSG00000176971	1.62964	5.77464	16.7451	4.27525e-05	0.00350501
ENSG00000099260	1.75273	5.39831	16.7304	4.30845e-05	0.00351134
ENSG00000180535	-3.23196	3.01183	16.7213	4.32927e-05	0.00351134
ENSG00000146592	1.86443	4.6857	16.6011	4.6124e-05	0.00372108
ENSG00000046653	1.62659	5.29049	16.4857	4.90178e-05	0.00393361
ENSG00000178773	-3.79827	1.82985	16.4614	4.96516e-05	0.00394396
ENSG00000152580	1.67425	7.62348	16.4608	4.96668e-05	0.00394396
ENSG00000106025	1.48193	5.64904	16.4111	5.09855e-05	0.00402759
ENSG00000132185	-4.18824	2.05767	16.3941	5.14441e-05	0.00404276
ENSG00000115194	-3.90115	1.65771	16.3569	5.2464e-05	0.00410166
ENSG00000260342	10.5436	1.7836	16.3336	5.31135e-05	0.00413114
ENSG00000138185	1.45617	6.33023	16.3061	5.389e-05	0.00417015
ENSG00000132182	-1.28106	6.57724	16.2591	5.52427e-05	0.00423395
ENSG00000132704	-3.54691	1.27721	16.2581	5.52727e-05	0.00423395
ENSG00000066294	-1.32692	6.58983	16.2386	5.58456e-05	0.00425633
ENSG00000108576	1.76439	8.05782	16.17	5.79037e-05	0.00436745
ENSG00000125508	-3.11567	2.19849	16.1496	5.85304e-05	0.00436745
ENSG00000179820	2.56885	8.86785	16.1332	5.90411e-05	0.00436745
ENSG00000127152	-1.44621	5.20012	16.1309	5.91108e-05	0.00436745
ENSG00000133116	1.55538	4.803	16.1249	5.92979e-05	0.00436745
ENSG00000120156	1.62878	7.05752	16.1199	5.94572e-05	0.00436745
ENSG00000278677	-1.95108	3.9646	16.1106	5.97502e-05	0.00436745
ENSG00000185010	1.69452	6.66051	16.1085	5.98155e-05	0.00436745
ENSG00000046889	1.44514	7.01614	16.106	5.98952e-05	0.00436745
ENSG00000198691	-3.98785	3.81443	16.0657	6.11827e-05	0.00440695
ENSG00000230062	8.70898	0.0271391	16.0637	6.12478e-05	0.00440695
ENSG00000138735	1.45261	7.08201	16.0577	6.14411e-05	0.00440695
ENSG00000137962	1.44367	7.57119	16.0528	6.1599e-05	0.00440695
ENSG00000152527	1.46988	7.09476	16.0236	6.25593e-05	0.00444026
ENSG00000160867	1.58798	6.1019	16.0159	6.28119e-05	0.00444026
ENSG00000162493	1.7446	5.03351	16.012	6.2943e-05	0.00444026
ENSG00000177303	1.55073	7.00461	15.9223	6.59969e-05	0.00463414
ENSG00000165197	1.68091	5.61374	15.9016	6.67216e-05	0.00465884
ENSG00000185811	-1.29119	6.39665	15.8948	6.6963e-05	0.00465884
ENSG00000144867	-1.49506	4.77069	15.8723	6.77625e-05	0.00468219
ENSG00000166828	1.85624	4.33264	15.868	6.7916e-05	0.00468219
ENSG00000115616	-3.71228	1.10541	15.8521	6.84914e-05	0.00470049
ENSG00000182836	1.95745	3.81178	15.8094	7.00534e-05	0.00478603
ENSG00000169181	8.41341	-0.244702	15.7948	7.0595e-05	0.00480141
ENSG00000184226	2.39572	5.2616	15.7636	7.17692e-05	0.00485948
ENSG00000112309	-3.25033	1.83091	15.7346	7.28785e-05	0.00491266
ENSG00000105971	1.56288	7.47891	15.7258	7.32193e-05	0.00491379
ENSG00000182253	1.68744	6.66497	15.7058	7.3996e-05	0.00494404
ENSG00000102683	2.84206	2.56422	15.6912	7.45703e-05	0.00496056
ENSG00000186185	-3.28338	2.39566	15.653	7.60927e-05	0.00503973
ENSG00000221944	10.0082	1.27443	15.6008	7.8222e-05	0.00515283
ENSG00000142583	-3.57947	1.27337	15.5946	7.84798e-05	0.00515283
ENSG00000082293	-4.61831	0.470022	15.5472	8.04691e-05	0.00524416
ENSG00000024526	-4.00428	0.810946	15.545	8.05623e-05	0.00524416
ENSG00000137309	-1.43178	6.11582	15.5035	8.23541e-05	0.00533788
ENSG00000286237	-3.96121	1.22947	15.444	8.49851e-05	0.00548498
ENSG00000169679	-2.36561	2.88453	15.416	8.62546e-05	0.00554332
ENSG00000166923	-4.03745	1.46425	15.4014	8.69251e-05	0.00556284
ENSG00000176771	1.74924	6.8803	15.3677	8.84903e-05	0.00562736
ENSG00000135114	1.83163	4.46603	15.3637	8.86754e-05	0.00562736
ENSG00000130203	-2.57485	9.14375	15.3012	9.16584e-05	0.00579243
ENSG00000166265	1.53914	5.89821	15.2752	9.29297e-05	0.0058484
ENSG00000171848	-2.61204	2.80969	15.2292	9.52186e-05	0.00594958
ENSG00000274641	-2.52289	3.10438	15.2226	9.55546e-05	0.00594958
ENSG00000089012	-2.87755	1.88902	15.217	9.58387e-05	0.00594958
ENSG00000117399	-3.11134	2.43516	15.2117	9.61064e-05	0.00594958
ENSG00000198873	1.47457	7.17752	15.1078	0.00010154	0.00626041
ENSG00000196154	1.3575	7.31641	15.0968	0.000102135	0.00627161
ENSG00000135750	-1.71997	4.29304	15.0315	0.000105733	0.00646631
ENSG00000090889	-3.4031	2.02148	14.9301	0.00011157	0.00679593
ENSG00000163013	-2.03951	3.98692	14.849	0.000116471	0.00706609
ENSG00000179163	-1.26981	6.77834	14.8396	0.00011705	0.0070729
ENSG00000160888	1.70246	7.62228	14.828	0.000117777	0.00708857
ENSG00000102760	1.62765	8.22172	14.8059	0.000119164	0.00712711
ENSG00000129596	1.98202	3.63231	14.8028	0.000119357	0.00712711
ENSG00000055813	1.83262	4.74345	14.7277	0.000124208	0.00738771
ENSG00000183775	1.88168	3.91628	14.7002	0.00012603	0.00746679
ENSG00000085552	-3.01498	2.16326	14.6476	0.000129602	0.00764856
ENSG00000100170	3.13957	2.61668	14.6276	0.000130981	0.0076706
ENSG00000266964	1.54805	4.63682	14.6275	0.000130987	0.0076706
ENSG00000197467	1.75878	4.53102	14.5274	0.000138135	0.00805804
ENSG00000168280	-2.48201	2.91904	14.5092	0.000139479	0.00810526
ENSG00000122707	1.44549	5.84416	14.4862	0.00014119	0.00815637
ENSG00000105227	1.80894	7.19005	14.483	0.000141434	0.00815637
ENSG00000154678	1.7656	4.97205	14.4444	0.000144357	0.00829344
ENSG00000144824	1.42979	6.54181	14.3706	0.000150132	0.00859265
ENSG00000138772	1.38839	6.7883	14.3552	0.000151359	0.00860646
ENSG00000115507	-4.75071	1.40091	14.3534	0.000151508	0.00860646
ENSG00000089199	-4.71369	0.485589	14.337	0.000152833	0.00861907
ENSG00000183287	1.66449	6.15739	14.3322	0.000153223	0.00861907
ENSG00000053524	-2.72653	3.1261	14.3266	0.000153677	0.00861907
ENSG00000187323	2.65869	3.62243	14.3141	0.000154705	0.00861907
ENSG00000205362	5.15694	3.39452	14.3103	0.00015501	0.00861907
ENSG00000153012	-2.39197	3.01348	14.3088	0.00015514	0.00861907
ENSG00000197405	1.85075	6.24835	14.2856	0.000157065	0.00866892
ENSG00000100167	-3.05917	2.96271	14.2842	0.00015718	0.00866892
ENSG00000173406	-2.96213	2.44127	14.2531	0.000159801	0.0087815
ENSG00000066230	3.28696	2.60473	14.2265	0.000162071	0.00887413
ENSG00000177464	1.76638	4.36705	14.2003	0.000164347	0.00896639
ENSG00000275379	-1.99709	3.72137	14.172	0.00016683	0.00906924
ENSG00000064989	1.52331	7.51782	14.159	0.000167995	0.0090999
ENSG00000169218	2.21384	3.21713	14.1028	0.000173084	0.0093245
ENSG00000128610	-5.33815	-0.279511	14.0997	0.00017337	0.0093245
ENSG00000004776	1.62916	6.60493	14.0838	0.000174844	0.00937051
ENSG00000135451	-3.66793	1.45088	14.0543	0.000177607	0.00948511
ENSG00000161267	-1.8092	3.41685	14.0122	0.000181628	0.0096658
ENSG00000171557	-3.44104	8.09024	13.9916	0.000183632	0.00973169
ENSG00000071282	1.33016	6.70107	13.9863	0.000184149	0.00973169
ENSG00000009765	-3.09569	4.95508	13.9747	0.000185284	0.00974401
ENSG00000103313	2.14838	3.72313	13.968	0.00018595	0.00974401
ENSG00000154721	1.43271	5.28087	13.9644	0.00018631	0.00974401
ENSG00000183813	-1.62897	3.98994	13.9321	0.000189538	0.00985043
ENSG00000131477	1.6709	5.77887	13.931	0.000189644	0.00985043
ENSG00000186642	1.62642	4.53527	13.9244	0.000190316	0.0098516
ENSG00000185818	-3.74939	2.14372	13.8803	0.000194832	0.010017
ENSG00000151422	1.31487	6.1361	13.8609	0.000196849	0.0100738
ENSG00000160838	8.54405	-0.120524	13.857	0.000197264	0.0100738
ENSG00000123243	1.30813	6.71153	13.8182	0.000201373	0.0102491
ENSG00000173706	1.77524	8.96602	13.6199	0.0002238	0.0113146
ENSG00000176641	1.32669	6.02362	13.568	0.000230071	0.0115546
ENSG00000178473	-4.29073	3.38474	13.5523	0.000232006	0.0116133
ENSG00000142748	1.61894	6.71628	13.4976	0.000238871	0.0119031
ENSG00000240505	-3.112	1.29538	13.4937	0.000239365	0.0119031
ENSG00000254959	3.01209	3.79416	13.4669	0.000242806	0.0120348
ENSG00000173366	9.40973	0.676373	13.4581	0.000243956	0.0120524
ENSG00000123689	1.54644	4.38658	13.4186	0.000249138	0.0122684
ENSG00000099958	-2.23477	3.145	13.387	0.000253381	0.012437
ENSG00000006625	-1.52057	4.38153	13.3264	0.000261699	0.0128039
ENSG00000136546	1.43183	8.11596	13.2753	0.000268933	0.0131155
ENSG00000082512	-1.35193	4.83636	13.2617	0.000270884	0.0131683
ENSG00000183607	1.87545	4.88841	13.2326	0.000275128	0.0132579
ENSG00000172594	-1.43254	4.65372	13.2263	0.000276048	0.0132579
ENSG00000205364	2.81027	4.76184	13.2215	0.000276754	0.0132579
ENSG00000168497	1.82887	8.85714	13.2192	0.00027709	0.0132579
ENSG00000169744	1.32456	6.27534	13.2192	0.000277099	0.0132579
ENSG00000179388	3.18111	5.43332	13.2118	0.000278189	0.0132682
ENSG00000020577	1.31868	6.13271	13.1961	0.000280537	0.0133382
ENSG00000168874	1.36417	6.93476	13.1462	0.000288109	0.0136239
ENSG00000125740	4.54054	9.19173	13.1446	0.000288342	0.0136239
ENSG00000080986	-2.76705	2.08215	13.1194	0.000292247	0.0137655
ENSG00000171509	1.80935	3.59767	13.0878	0.000297218	0.0139564
ENSG00000188536	1.93628	8.00132	13.065	0.000300859	0.0140837
ENSG00000133687	1.48933	6.1506	13.0274	0.000306975	0.0143258
ENSG00000172005	1.78979	3.76627	13.0044	0.000310761	0.014458
ENSG00000111052	1.56032	4.46437	12.9971	0.000311972	0.01447
ENSG00000178222	-2.62521	2.44034	12.9913	0.000312944	0.0144708
ENSG00000103742	-2.51887	2.19893	12.9302	0.000323328	0.0149055
ENSG00000137203	-4.14554	1.57516	12.8929	0.00032983	0.0151135
ENSG00000111602	-1.39183	4.23557	12.891	0.000330161	0.0151135
ENSG00000164070	-1.55085	4.06155	12.8828	0.000331611	0.0151135
ENSG00000166123	-2.09261	2.93628	12.8816	0.000331825	0.0151135
ENSG00000169862	2.3574	2.89452	12.8619	0.000335331	0.0152275
ENSG00000134533	1.59475	4.50127	12.8286	0.000341361	0.0154209
ENSG00000139973	-4.43232	1.16785	12.7935	0.000347835	0.0156546
ENSG00000108381	1.84898	3.74745	12.7276	0.000360307	0.016168
ENSG00000123500	-2.40633	3.66341	12.6888	0.000367845	0.0164575
ENSG00000132002	2.18132	8.32302	12.6779	0.000370003	0.0165054
ENSG00000249751	1.53383	4.99995	12.6706	0.000371455	0.0165216
ENSG00000079215	-1.48585	5.69754	12.6622	0.000373126	0.0165474
ENSG00000155011	1.7181	3.77263	12.6507	0.000375416	0.0165978
ENSG00000101003	-2.68821	2.10638	12.6456	0.000376453	0.0165978
ENSG00000166510	1.51771	5.1188	12.5761	0.000390713	0.0171568
ENSG00000111371	-1.19789	7.2432	12.5728	0.000391393	0.0171568
ENSG00000099998	-1.42379	4.92289	12.5582	0.00039448	0.0172423
ENSG00000049089	-1.51683	3.99909	12.5504	0.000396122	0.0172643
ENSG00000180871	2.32646	4.77109	12.5339	0.00039964	0.0173614
ENSG00000109684	-3.54187	0.544542	12.5292	0.000400638	0.0173614
ENSG00000162739	-1.37814	4.43364	12.5171	0.00040324	0.0174203
ENSG00000182013	-2.04934	3.3732	12.5122	0.000404295	0.0174203
ENSG00000062038	-1.85697	4.10331	12.4996	0.000407049	0.0174893
ENSG00000158764	2.63472	4.41426	12.4707	0.000413378	0.0176817
ENSG00000119866	-1.61904	4.03138	12.4686	0.00041386	0.0176817
ENSG00000274997	-2.34417	3.35796	12.4355	0.000421254	0.0179471
ENSG00000073712	1.16899	6.94435	12.4144	0.000426039	0.0180742
ENSG00000174123	-2.84887	2.08962	12.4041	0.000428389	0.0180742
ENSG00000162616	1.63718	5.52431	12.4031	0.00042862	0.0180742
ENSG00000186193	-3.30227	2.76723	12.4014	0.000429005	0.0180742
ENSG00000092621	-1.39678	4.25572	12.3912	0.000431373	0.0181236
ENSG00000141448	1.36797	6.24316	12.3716	0.000435907	0.0182636
ENSG00000141338	1.226	6.72288	12.3596	0.000438721	0.0183308
ENSG00000188211	-1.86218	3.96045	12.3262	0.000446644	0.0186106
ENSG00000163464	2.85038	3.88621	12.3158	0.00044914	0.0186508
ENSG00000118407	1.23948	6.07442	12.309	0.000450771	0.0186508
ENSG00000110492	-1.61667	6.14072	12.3069	0.000451298	0.0186508
ENSG00000116741	1.93489	6.94473	12.2959	0.000453948	0.0186751
ENSG00000070778	1.35215	6.96087	12.2931	0.000454628	0.0186751
ENSG00000103257	-2.03447	5.6186	12.2892	0.000455581	0.0186751
ENSG00000065054	1.27243	7.06825	12.2423	0.000467173	0.0190987
ENSG00000136155	1.27413	6.66605	12.2322	0.000469719	0.019121
ENSG00000181218	-2.7493	2.29477	12.2301	0.00047024	0.019121
ENSG00000135476	-3.24035	2.08438	12.2001	0.000477857	0.0192912
ENSG00000154553	1.62414	5.79112	12.1986	0.000478242	0.0192912
ENSG00000182809	1.52837	6.66363	12.1904	0.000480357	0.0193239
ENSG00000206053	1.44348	4.84072	12.1856	0.0004816	0.0193239
ENSG00000070087	-1.39272	4.61063	12.1753	0.00048427	0.0193798
ENSG00000168421	-1.58865	3.90244	12.1581	0.000488758	0.0194452
ENSG00000003056	-1.28746	5.81492	12.1565	0.000489177	0.0194452
ENSG00000180440	2.86703	2.84198	12.1543	0.000489751	0.0194452
ENSG00000162618	1.32152	4.93086	12.1454	0.000492083	0.0194541
ENSG00000077943	1.23484	7.31322	12.1437	0.000492543	0.0194541
ENSG00000069535	1.26888	6.38752	12.1365	0.000494433	0.0194781
ENSG00000161509	-3.31351	0.73001	12.0833	0.000508742	0.0199899
ENSG00000105409	-3.02024	2.05656	12.0713	0.00051204	0.020024
ENSG00000180730	-1.26451	4.84501	12.0681	0.000512916	0.020024
ENSG00000175318	1.3447	4.95746	12.0572	0.000515932	0.020024
ENSG00000077522	2.24578	3.18057	12.0562	0.000516201	0.020024
ENSG00000007908	5.73222	3.3405	12.0547	0.000516614	0.020024
ENSG00000204544	-3.32527	4.00898	12.0514	0.000517531	0.020024
ENSG00000250264	4.42771	1.25937	12.0431	0.00051984	0.0200621
ENSG00000198885	-2.37342	2.15281	12.0169	0.0005272	0.0202945
ENSG00000102547	1.32112	5.25346	12.0115	0.000528721	0.0203015
ENSG00000114770	-1.68283	5.98243	11.9712	0.000540297	0.0206937
ENSG00000153234	2.61624	5.02717	11.9476	0.000547174	0.0209042
ENSG00000126803	1.4863	4.21633	11.9364	0.00055049	0.0209781
ENSG00000124635	-1.68049	3.6053	11.9223	0.000554665	0.0210842
ENSG00000128218	-4.12572	0.801004	11.9124	0.000557627	0.0211002
ENSG00000106004	1.673	4.47021	11.9116	0.000557869	0.0211002
ENSG00000260802	-3.84799	3.41095	11.9021	0.000560693	0.0211543
ENSG00000124731	1.52917	6.77783	11.8959	0.000562563	0.0211722
ENSG00000162747	2.43127	5.30231	11.8628	0.000572656	0.0214932
ENSG00000130675	-2.86907	1.54217	11.8549	0.000575104	0.0214932
ENSG00000273703	-2.57041	1.98349	11.8541	0.000575344	0.0214932
ENSG00000108242	-2.91439	1.94852	11.841	0.000579422	0.0215924
ENSG00000051341	-3.18556	1.58251	11.8341	0.000581565	0.0216191
ENSG00000183837	-4.29123	0.98654	11.8249	0.00058445	0.0216733
ENSG00000165521	-1.68012	3.36367	11.8101	0.000589106	0.0217926
ENSG00000066279	-2.11818	3.13307	11.7358	0.000613088	0.0226246
ENSG00000106538	1.25173	6.99449	11.711	0.000621319	0.0228727
ENSG00000206172	1.85469	6.81101	11.6966	0.00062616	0.0229951
ENSG00000151617	1.16997	6.0884	11.6901	0.000628341	0.0230194
ENSG00000114455	-3.94389	4.50296	11.6727	0.000634248	0.0231799
ENSG00000213088	1.43776	5.63063	11.6666	0.000636307	0.0231992
ENSG00000076554	-1.27183	5.0038	11.6559	0.000640003	0.023278
ENSG00000124785	1.48747	4.5161	11.6268	0.000650068	0.0235738
ENSG00000230453	-4.25775	0.266473	11.6235	0.000651245	0.0235738
ENSG00000114346	-1.69553	4.4558	11.604	0.000658087	0.0237338
ENSG00000108821	-2.51085	9.62475	11.602	0.000658794	0.0237338
ENSG00000135298	1.59953	3.86945	11.5893	0.000663327	0.0238405
ENSG00000120738	2.72672	10.2888	11.5498	0.000677573	0.0242553
ENSG00000163568	-2.22052	2.41338	11.5484	0.000678068	0.0242553
ENSG00000166851	-2.6779	2.25462	11.5207	0.000688265	0.0245622
ENSG00000108691	3.61167	6.47025	11.5158	0.000690079	0.0245691
ENSG00000145147	1.48078	8.54278	11.4985	0.00069651	0.02474
ENSG00000204305	1.77843	9.16759	11.477	0.000704624	0.0249135
ENSG00000151655	-3.15848	2.49358	11.4769	0.000704682	0.0249135
ENSG00000149435	1.86373	4.34006	11.4428	0.000717701	0.025259
ENSG00000183798	-3.40651	2.60275	11.439	0.000719173	0.025259
ENSG00000165376	-3.45999	4.22408	11.4383	0.000719449	0.025259
ENSG00000138650	2.08823	3.25336	11.4212	0.000726101	0.0254222
ENSG00000198286	-1.29136	4.56169	11.4178	0.000727449	0.0254222
ENSG00000118526	1.26424	7.39518	11.3764	0.000743841	0.0259038
ENSG00000161055	-2.93346	8.97329	11.3732	0.000745107	0.0259038
ENSG00000126458	1.154	6.49015	11.3701	0.000746356	0.0259038
ENSG00000150764	1.2987	5.86633	11.3563	0.000751915	0.0260372
ENSG00000154783	1.18724	7.25566	11.3446	0.000756685	0.0261313
ENSG00000154096	-1.63068	5.1419	11.3412	0.000758079	0.0261313
ENSG00000006016	-2.21151	3.34863	11.3359	0.000760244	0.0261465
ENSG00000113070	2.29618	6.42711	11.3277	0.000763587	0.0262021
ENSG00000165124	1.4264	8.43747	11.3071	0.000772094	0.0264342
ENSG00000118946	1.15319	6.59686	11.3005	0.000774847	0.0264687
ENSG00000155380	-1.73472	4.58393	11.2918	0.000778513	0.0265342
ENSG00000149798	1.45955	4.75819	11.2793	0.000783757	0.0266397
ENSG00000095370	1.22516	6.24309	11.2761	0.000785121	0.0266397
ENSG00000147027	1.29576	5.72348	11.2535	0.00079472	0.0269052
ENSG00000162631	1.50715	4.04138	11.24	0.00080055	0.0270212
ENSG00000182866	-1.2911	4.20672	11.2373	0.000801711	0.0270212
ENSG00000011201	1.27735	7.33105	11.2279	0.000805775	0.0270911
ENSG00000171368	1.25306	6.27451	11.2205	0.000809005	0.0270911
ENSG00000122679	1.28234	6.26536	11.2201	0.000809142	0.0270911
ENSG00000168502	-1.56496	4.3872	11.2136	0.000812017	0.0271275
ENSG00000162692	-1.33722	5.33697	11.1877	0.00082342	0.0274479
ENSG00000175063	-3.27447	2.24374	11.1485	0.000840975	0.0279716
ENSG00000007174	2.73054	3.31036	11.1212	0.000853453	0.0282449
ENSG00000117594	1.57949	3.97094	11.1205	0.000853799	0.0282449
ENSG00000133800	1.47872	5.80894	11.1159	0.000855923	0.0282449
ENSG00000065618	-2.96605	3.00599	11.1143	0.000856639	0.0282449
ENSG00000167483	-2.81014	1.72594	11.1059	0.000860531	0.0283117
ENSG00000113368	-1.39451	4.36124	11.0926	0.000866746	0.0284544
ENSG00000273983	-2.32371	2.62181	11.0585	0.000882802	0.0289189
ENSG00000101144	-2.10505	3.75036	11.0442	0.000889645	0.029019
ENSG00000132622	1.38233	5.45428	11.0405	0.000891451	0.029019
ENSG00000160654	-1.50915	3.88695	11.0401	0.000891597	0.029019
ENSG00000106952	-1.34584	4.76659	11.0286	0.000897146	0.0291371
ENSG00000118263	1.37444	7.1524	11.0161	0.00090325	0.0292726
ENSG00000136944	-4.26061	0.530065	10.9685	0.000926713	0.029956
ENSG00000258555	2.89117	3.2405	10.9654	0.000928285	0.029956
ENSG00000119729	1.45486	5.57232	10.9554	0.000933336	0.0299981
ENSG00000119508	3.54391	6.10143	10.9546	0.000933735	0.0299981
ENSG00000188822	-3.60687	1.7102	10.951	0.000935525	0.0299981
ENSG00000151882	-1.75899	4.21113	10.9323	0.000945017	0.0302209
ENSG00000103175	1.61216	4.20113	10.9295	0.000946459	0.0302209
ENSG00000135074	-1.20052	5.58477	10.8968	0.00096331	0.0306944
ENSG00000105639	-1.3056	5.31857	10.8911	0.000966287	0.0307025
ENSG00000165152	1.38876	4.24106	10.8828	0.000970595	0.0307025
ENSG00000135749	-1.20889	4.72759	10.8827	0.000970655	0.0307025
ENSG00000117091	-1.21641	4.94222	10.8808	0.000971661	0.0307025
ENSG00000124749	1.47161	5.02511	10.8388	0.000993978	0.0313423
ENSG00000131471	1.52287	8.63982	10.8314	0.000997919	0.0314013
ENSG00000122641	1.70869	6.77751	10.824	0.00100192	0.031462
ENSG00000277494	1.84492	5.98757	10.8069	0.00101124	0.0316433
ENSG00000111907	-1.33143	4.28698	10.8057	0.00101187	0.0316433
ENSG00000175267	2.49739	2.47634	10.8006	0.00101469	0.0316662
ENSG00000123131	-1.25284	4.90498	10.7935	0.00101856	0.0316683
ENSG00000095585	-1.47353	3.912	10.7919	0.00101947	0.0316683
ENSG00000150471	1.51373	5.07776	10.7891	0.00102102	0.0316683
ENSG00000197019	2.73897	5.55554	10.7748	0.00102893	0.0318025
ENSG00000170049	-2.97668	1.4177	10.7737	0.00102954	0.0318025
ENSG00000156218	1.10206	6.63061	10.7653	0.0010342	0.0318797
ENSG00000146285	-1.56864	3.4719	10.7617	0.00103624	0.0318797
ENSG00000130054	-3.2546	2.23691	10.7026	0.00106986	0.0327995
ENSG00000165548	-3.18291	1.25133	10.7015	0.00107047	0.0327995
ENSG00000163736	3.27382	2.54553	10.6891	0.00107771	0.0329086
ENSG00000232629	-2.32043	4.03451	10.6879	0.00107836	0.0329086
ENSG00000122877	1.66483	5.39305	10.6809	0.00108246	0.0329672
ENSG00000124203	-1.21843	4.46088	10.669	0.00108948	0.0331145
ENSG00000183856	-2.18242	2.76013	10.641	0.00110606	0.0335267
ENSG00000159307	1.89484	5.47813	10.6387	0.00110746	0.0335267
ENSG00000185022	2.42768	6.36443	10.6238	0.00111644	0.0337311
ENSG00000183010	-1.65079	3.43309	10.6094	0.00112514	0.0339264
ENSG00000196611	-2.97614	1.64595	10.5987	0.00113169	0.0340562
ENSG00000108823	1.78953	4.19739	10.5949	0.00113398	0.0340575
ENSG00000248144	-2.53003	3.0062	10.588	0.00113823	0.0341176
ENSG00000188322	-1.78843	3.85189	10.5719	0.00114821	0.0343491
ENSG00000154839	-3.42331	1.13522	10.5506	0.00116149	0.0346778
ENSG00000120896	1.41161	6.94944	10.5363	0.00117053	0.03484
ENSG00000073150	-1.60767	3.56633	10.5313	0.00117371	0.03484
ENSG00000165304	-2.72942	2.04727	10.53	0.00117452	0.03484
ENSG00000115602	1.8908	6.58876	10.5275	0.00117611	0.03484
ENSG00000127252	-3.92485	0.992412	10.5185	0.00118188	0.0349425
ENSG00000127528	1.35312	8.41048	10.4983	0.00119485	0.0352575
ENSG00000125266	1.15878	6.94966	10.4945	0.00119731	0.0352613
ENSG00000160949	-1.55035	3.57684	10.48	0.00120672	0.0354208
ENSG00000162772	2.41437	5.89795	10.479	0.00120739	0.0354208
ENSG00000169908	1.43667	7.13889	10.4722	0.00121182	0.035482
ENSG00000204301	1.34541	6.85425	10.4606	0.00121949	0.0356377
ENSG00000141052	1.54306	4.69762	10.4506	0.00122608	0.0357614
ENSG00000164161	1.36919	6.92352	10.4337	0.00123739	0.035985
ENSG00000133063	-2.19404	2.27968	10.432	0.00123849	0.035985
ENSG00000182010	1.82483	7.94612	10.4172	0.00124849	0.0362062
ENSG00000104164	-1.23019	4.96129	10.413	0.00125133	0.0362193
ENSG00000082175	1.24192	4.91655	10.4072	0.00125527	0.0362643
ENSG00000185585	1.32478	6.91458	10.3994	0.00126059	0.0363485
ENSG00000102962	-1.63764	4.12332	10.3918	0.00126577	0.0364287
ENSG00000104967	1.29973	5.63269	10.378	0.00127524	0.0366316
ENSG00000146555	-1.51735	6.09121	10.3572	0.0012897	0.036977
ENSG00000117069	1.59601	4.9393	10.3349	0.00130536	0.0372557
ENSG00000204388	2.90113	8.20028	10.3329	0.00130679	0.0372557
ENSG00000144655	2.21851	8.46142	10.322	0.00131452	0.0373635
ENSG00000284791	1.67571	3.38249	10.3207	0.0013155	0.0373635
ENSG00000221986	-2.87537	2.67647	10.3135	0.0013206	0.0374385
ENSG00000120318	1.28355	5.91122	10.3022	0.00132874	0.0375988
ENSG00000157423	2.9632	3.03064	10.2984	0.00133149	0.0376064
ENSG00000163687	1.78516	3.96175	10.2905	0.00133714	0.0376958
ENSG00000144893	-2.22761	3.3145	10.2804	0.00134451	0.0377946
ENSG00000008394	-1.89022	6.0841	10.2495	0.0013672	0.0383298
ENSG00000180071	-2.55743	1.86041	10.2203	0.00138901	0.0388365
ENSG00000226887	-2.97649	3.16882	10.2184	0.00139044	0.0388365
ENSG00000103522	-1.42022	3.85298	10.2151	0.00139296	0.0388365
ENSG00000126787	-2.70979	1.50789	10.2094	0.00139729	0.0388857
ENSG00000183019	1.31372	6.41003	10.1783	0.00142103	0.039474
ENSG00000243566	2.00628	5.97231	10.1485	0.0014442	0.0400443
ENSG00000138795	-1.58103	3.71303	10.1334	0.00145608	0.0402938
ENSG00000155066	-1.97365	4.12688	10.1293	0.00145928	0.0402938
ENSG00000156076	1.58107	6.06643	10.1269	0.00146117	0.0402938
ENSG00000149596	1.69168	4.45781	10.1178	0.00146842	0.0404202
ENSG00000155974	-2.62868	1.8139	10.0983	0.00148407	0.040777
ENSG00000276043	-2.3747	2.65813	10.0942	0.00148738	0.0407941
ENSG00000050165	1.31699	7.64659	10.0739	0.00150388	0.041172
ENSG00000128512	1.22077	7.71915	10.0626	0.00151307	0.0413292
ENSG00000165810	1.50236	6.71121	10.0427	0.00152949	0.0416477
ENSG00000145864	2.4338	2.31477	10.0195	0.00154891	0.0420265
ENSG00000152137	1.22642	6.31714	10.0195	0.00154894	0.0420265
ENSG00000183248	-1.47781	3.7543	10.0112	0.00155595	0.0420566
ENSG00000256514	-3.89595	0.346963	10.0096	0.0015573	0.0420566
ENSG00000120913	1.12145	6.00096	10.0083	0.00155837	0.0420566
ENSG00000139514	-1.10183	5.87216	9.99632	0.00156853	0.0422111
ENSG00000176435	1.35081	6.99119	9.99499	0.00156966	0.0422111
ENSG00000164741	1.60529	8.74198	9.99073	0.0015733	0.042234
ENSG00000172667	-1.13335	6.21408	9.97338	0.00158819	0.0425586
ENSG00000213402	-1.52549	4.50251	9.95601	0.00160325	0.0428244
ENSG00000110786	3.60894	2.56428	9.95283	0.00160602	0.0428244
ENSG00000103888	-1.16233	4.70656	9.95219	0.00160658	0.0428244
ENSG00000112902	1.48809	8.18799	9.94583	0.00161215	0.0428972
ENSG00000184564	1.88603	3.14063	9.93237	0.00162397	0.0431362
ENSG00000204131	1.39347	5.21677	9.92236	0.00163283	0.0432957
ENSG00000142945	-2.48835	2.12879	9.90972	0.00164408	0.0435179
ENSG00000171115	1.37564	7.16141	9.86381	0.00168562	0.0444065
ENSG00000206052	1.27436	4.51215	9.86312	0.00168625	0.0444065
ENSG00000237988	-1.57738	3.59279	9.86292	0.00168643	0.0444065
ENSG00000122224	-1.63396	3.24366	9.85863	0.00169037	0.0444329
ENSG00000156970	-2.43326	2.09512	9.85055	0.00169781	0.0445515
ENSG00000164736	1.33196	4.7936	9.84217	0.00170557	0.0446776
ENSG00000163145	1.30718	4.9838	9.82113	0.00172518	0.0451134
ENSG00000275395	-1.63662	5.08075	9.80501	0.00174037	0.0454323
ENSG00000189129	1.36808	4.36171	9.79709	0.00174789	0.0455138
ENSG00000135838	-1.23232	4.85311	9.79539	0.0017495	0.0455138
ENSG00000139304	1.62078	3.64622	9.79225	0.00175249	0.0455138
ENSG00000186340	-1.56098	5.92571	9.77522	0.0017688	0.0458587
ENSG00000136160	1.42429	6.98233	9.7694	0.0017744	0.0459256
ENSG00000130234	-2.12544	3.65631	9.74903	0.00179418	0.0463582
ENSG00000112486	-2.64962	2.96616	9.72218	0.00182058	0.0469603
ENSG00000224389	-1.64304	5.59691	9.71662	0.00182609	0.0470225
ENSG00000134460	-1.50682	3.45793	9.71054	0.00183214	0.0470984
ENSG00000131016	1.66615	8.19926	9.69554	0.00184716	0.0473246
ENSG00000165410	1.42916	4.79966	9.69552	0.00184718	0.0473246
ENSG00000116678	1.18909	6.66736	9.68279	0.00186002	0.0475157
ENSG00000254122	1.29258	5.55432	9.68192	0.0018609	0.0475157
ENSG00000087074	1.97284	8.43728	9.67604	0.00186686	0.0475877
ENSG00000164047	2.80539	1.73354	9.67049	0.00187251	0.0476517
ENSG00000105707	-1.77219	5.18673	9.66246	0.00188072	0.0477752
ENSG00000011426	-1.74354	3.19948	9.65958	0.00188367	0.0477752
ENSG00000047617	1.69958	3.75104	9.6474	0.0018962	0.0479943
ENSG00000124920	1.17067	6.46924	9.64209	0.00190168	0.0479943
ENSG00000168734	1.12026	6.23925	9.64198	0.0019018	0.0479943
ENSG00000115657	-1.65918	3.67121	9.63174	0.00191244	0.0481826
ENSG00000163072	1.23234	5.38629	9.62237	0.00192221	0.0483366
ENSG00000142910	1.11764	6.52434	9.61979	0.00192492	0.0483366
ENSG00000276368	-2.08727	2.70309	9.6098	0.00193542	0.0485198
ENSG00000185633	1.25971	4.92673	9.56125	0.00198728	0.0497378
ENSG00000115008	2.66379	2.71864	9.53654	0.00201421	0.0503286
ENSG00000007062	-2.19563	3.24135	9.53107	0.00202022	0.0503958
ENSG00000255690	1.42339	4.7942	9.51915	0.00203339	0.050641
ENSG00000138798	-3.27845	3.2478	9.51197	0.00204136	0.0507563
ENSG00000067082	1.41166	7.9764	9.49561	0.00205964	0.051074
ENSG00000047457	-1.39386	4.76188	9.49451	0.00206088	0.051074
ENSG00000160957	-2.06288	2.97332	9.47056	0.00208796	0.0516607
ENSG00000176490	-3.74614	1.73745	9.44037	0.0021226	0.0524324
ENSG00000145779	-1.23188	4.80146	9.40607	0.00216268	0.0533355
ENSG00000174564	-2.93296	0.883604	9.39193	0.00217943	0.0535261
ENSG00000171388	1.85796	4.73441	9.39065	0.00218095	0.0535261
ENSG00000166825	1.73153	5.88315	9.39061	0.00218099	0.0535261
ENSG00000144554	-1.41177	3.71447	9.38627	0.00218617	0.0535664
ENSG00000167513	-2.23093	2.73991	9.37157	0.00220376	0.0539105
ENSG00000153064	-1.30807	5.07385	9.36038	0.00221726	0.0541532
ENSG00000005187	-1.83969	4.69368	9.33297	0.00225068	0.054881
ENSG00000154258	1.17563	4.73194	9.32623	0.00225896	0.0549947
ENSG00000154734	1.93518	8.36675	9.31972	0.00226701	0.055102
ENSG00000184445	-1.15931	4.64593	9.30272	0.00228814	0.0555267
ENSG00000278828	-1.40892	4.19412	9.28991	0.00230419	0.0558269
ENSG00000244731	-1.72933	5.42529	9.28335	0.00231246	0.0559379
ENSG00000150630	1.39941	3.92778	9.25042	0.00235442	0.0567718
ENSG00000071794	-1.23857	5.73407	9.24247	0.00236465	0.0569281
ENSG00000112984	-2.35108	1.98106	9.23914	0.00236896	0.0569414
ENSG00000128045	-2.51214	2.85534	9.21706	0.00239771	0.0575412
ENSG00000079102	1.21812	5.46488	9.20946	0.00240768	0.0575983
ENSG00000197381	1.02841	6.35085	9.20415	0.00241468	0.0576746
ENSG00000143845	-1.6381	3.29616	9.19779	0.00242307	0.0577842
ENSG00000157168	1.57172	3.44575	9.19118	0.00243184	0.0578445
ENSG00000088756	1.23325	4.62533	9.18877	0.00243504	0.0578445
ENSG00000206432	-3.40066	0.333597	9.18727	0.00243704	0.0578445
ENSG00000138100	-4.39656	0.159129	9.17466	0.00245389	0.0579591
ENSG00000130940	1.05335	6.62279	9.17169	0.00245787	0.0579591
ENSG00000170439	-2.80845	2.63727	9.17159	0.002458	0.0579591
ENSG00000078401	1.23601	6.23295	9.16756	0.00246342	0.0579591
ENSG00000186407	2.01848	2.89543	9.16654	0.0024648	0.0579591
ENSG00000138193	1.10355	6.53865	9.16283	0.00246981	0.0579749
ENSG00000100350	-1.13314	5.11577	9.15989	0.00247377	0.0579749
ENSG00000174672	-3.03837	2.3824	9.15755	0.00247694	0.0579749
ENSG00000235750	1.42188	7.28952	9.1469	0.0024914	0.0582236
ENSG00000147955	-1.29945	4.44677	9.13446	0.00250839	0.0585304
ENSG00000197635	-1.99885	6.87876	9.12874	0.00251625	0.0585923
ENSG00000103064	-1.15729	5.22644	9.12691	0.00251877	0.0585923
ENSG00000009790	-1.226	4.22929	9.1217	0.00252596	0.0586061
ENSG00000104738	-1.45541	4.98361	9.12087	0.00252709	0.0586061
ENSG00000162878	1.40783	4.5579	9.11368	0.00253705	0.0587472
ENSG00000127241	1.25591	4.66417	9.11008	0.00254204	0.0587731
ENSG00000007968	-2.33138	2.39995	9.08801	0.0025729	0.0593961
ENSG00000170608	-3.00394	0.695161	9.07154	0.00259618	0.0598424
ENSG00000160117	-3.03666	1.62229	9.06323	0.00260801	0.0600239
ENSG00000157399	-2.66859	3.86817	9.0599	0.00261276	0.0600419
ENSG00000117090	-1.5306	3.28456	9.05252	0.00262333	0.0601095
ENSG00000183807	1.42936	3.8432	9.05232	0.00262362	0.0601095
ENSG00000185532	1.0322	6.30629	9.04849	0.00262912	0.0601446
ENSG00000171223	2.2866	9.62674	9.02833	0.00265827	0.0607199
ENSG00000168528	-1.23682	5.33706	9.02314	0.00266583	0.0607749
ENSG00000135604	1.38242	6.20932	9.02118	0.00266869	0.0607749
ENSG00000171791	-1.05136	5.89304	9.0076	0.00268859	0.0611362
ENSG00000105974	1.71142	9.65513	8.98	0.00272951	0.0618306
ENSG00000181408	-4.3649	-0.298791	8.97876	0.00273136	0.0618306
ENSG00000109738	2.32491	2.22373	8.97039	0.0027439	0.0619299
ENSG00000184557	3.07364	9.0926	8.97038	0.00274391	0.0619299
ENSG00000149575	1.79009	3.39682	8.9651	0.00275185	0.0620168
ENSG00000119326	1.09392	6.41133	8.95439	0.00276804	0.0622743
ENSG00000162771	3.76861	0.327665	8.95211	0.00277149	0.0622743
ENSG00000104814	-1.24468	4.10924	8.94931	0.00277574	0.0622777
ENSG00000213145	1.15416	6.66536	8.94115	0.00278818	0.0624642
ENSG00000223802	-3.1645	2.18255	8.93753	0.0027937	0.0624957
ENSG00000198848	1.13724	7.71434	8.93183	0.00280243	0.0625985
ENSG00000168952	1.36536	5.49815	8.92076	0.00281948	0.0628868
ENSG00000121068	1.32484	7.83934	8.91231	0.00283254	0.0630854
ENSG00000171951	-2.8685	1.30609	8.90309	0.00284688	0.0632706
ENSG00000169562	-2.65941	3.47997	8.9016	0.0028492	0.0632706
ENSG00000179776	1.50749	8.71491	8.89332	0.00286216	0.0633892
ENSG00000145569	1.07691	6.62243	8.89285	0.0028629	0.0633892
ENSG00000132464	-2.89409	2.04427	8.87583	0.00288971	0.0637151
ENSG00000185842	-1.50487	3.39476	8.87502	0.00289099	0.0637151
ENSG00000185130	-1.90958	2.77227	8.87309	0.00289405	0.0637151
ENSG00000162407	1.13633	7.88708	8.8703	0.00289847	0.0637151
ENSG00000152154	2.13739	2.798	8.87021	0.00289862	0.0637151
ENSG00000134769	1.18665	4.31271	8.86129	0.00291282	0.0639344
ENSG00000128342	1.29711	4.24566	8.84729	0.00293525	0.0643337
ENSG00000104951	-2.0377	2.69704	8.83708	0.00295171	0.064601
ENSG00000135697	-3.02243	0.750973	8.82845	0.0029657	0.0648138
ENSG00000163918	-1.81578	3.37465	8.82182	0.0029765	0.0649562
ENSG00000128165	-2.01429	2.44062	8.81162	0.00299318	0.0652264
ENSG00000239264	-1.64128	8.27286	8.80525	0.00300365	0.0653607
ENSG00000117650	-2.89892	0.779216	8.79841	0.00301493	0.0655122
ENSG00000110841	1.10458	7.14479	8.79244	0.00302482	0.0656229
ENSG00000094963	1.49834	8.54026	8.79011	0.00302868	0.0656229
ENSG00000121895	-2.21811	1.805	8.77822	0.00304848	0.0658651
ENSG00000144681	1.2424	4.75507	8.7761	0.00305203	0.0658651
ENSG00000175084	1.34111	6.88808	8.77559	0.00305289	0.0658651
ENSG00000174951	1.2334	4.14551	8.74802	0.00309938	0.0667732
ENSG00000043591	1.67712	6.03134	8.74446	0.00310545	0.066809
ENSG00000196155	-1.24161	4.25208	8.74185	0.00310988	0.0668096
ENSG00000137672	1.10634	5.74248	8.73836	0.00311584	0.0668429
ENSG00000188687	-2.08138	4.48074	8.72077	0.00314606	0.0673958
ENSG00000138411	1.31817	7.37441	8.71164	0.00316185	0.0676387
ENSG00000126262	2.97816	1.84943	8.7081	0.003168	0.0676471
ENSG00000101412	-1.64845	3.40034	8.70623	0.00317124	0.0676471
ENSG00000129474	1.20954	5.36774	8.70371	0.00317563	0.0676471
ENSG00000163812	-1.12379	7.12801	8.69803	0.00318554	0.0677298
ENSG00000140285	1.42265	4.3	8.69637	0.00318844	0.0677298
ENSG00000137573	-1.23415	5.57063	8.69331	0.00319381	0.0677489
ENSG00000074590	1.35779	6.46249	8.65111	0.00326862	0.0692391
ENSG00000162769	-1.27036	3.8419	8.64161	0.0032857	0.0695039
ENSG00000118596	-1.9473	5.53093	8.60193	0.00335808	0.0709359
ENSG00000172215	-1.18518	4.15461	8.59604	0.00336895	0.0710666
ENSG00000134532	1.17595	4.3102	8.58364	0.00339197	0.0713965
ENSG00000037749	1.8399	4.96114	8.58255	0.003394	0.0713965
ENSG00000154764	1.76337	3.17266	8.57191	0.00341389	0.0717154
ENSG00000187912	-3.11198	0.021408	8.56247	0.00343164	0.0719359
ENSG00000104059	2.03972	2.74229	8.56128	0.00343387	0.0719359
ENSG00000164879	1.81297	3.28545	8.5493	0.00345654	0.0723109
ENSG00000251322	1.1649	7.04235	8.52846	0.00349636	0.0730431
ENSG00000056558	-1.16062	4.51617	8.52289	0.00350707	0.0731661
ENSG00000273540	1.56232	3.45384	8.50989	0.00353221	0.0735894
ENSG00000072657	1.31862	4.13462	8.50366	0.00354432	0.0737404
ENSG00000113361	1.35744	5.26491	8.49754	0.00355627	0.0738876
ENSG00000095970	-1.21123	4.46953	8.48901	0.00357298	0.0741332
ENSG00000090006	1.47091	8.98412	8.48593	0.00357904	0.0741415
ENSG00000187017	-2.16043	2.24699	8.48384	0.00358315	0.0741415
ENSG00000116824	-1.12191	5.13374	8.47725	0.00359616	0.0743092
ENSG00000094804	-2.38244	1.56925	8.46504	0.00362037	0.0746613
ENSG00000147257	1.20427	6.94944	8.4637	0.00362304	0.0746613
ENSG00000050344	-1.03929	5.37345	8.46116	0.00362811	0.0746643
ENSG00000070526	-1.64648	4.29412	8.44782	0.00365481	0.0750497
ENSG00000175265	-1.28502	4.64655	8.44686	0.00365673	0.0750497
ENSG00000138160	-1.62697	3.18443	8.43945	0.00367167	0.0751669
ENSG00000144476	1.63296	3.86759	8.43911	0.00367236	0.0751669
ENSG00000110628	-1.46225	3.86147	8.4193	0.00371258	0.0758878
ENSG00000104728	1.13507	6.4072	8.39695	0.0037585	0.076723
ENSG00000118762	1.01801	6.35374	8.38454	0.00378427	0.0771426
ENSG00000168477	1.53525	9.44156	8.38216	0.00378923	0.0771426
ENSG00000205502	3.35796	3.21208	8.37083	0.00381291	0.0775207
ENSG00000178401	-2.82694	0.683142	8.36625	0.00382253	0.0775781
ENSG00000145423	-1.97667	4.47221	8.36462	0.00382596	0.0775781
ENSG00000227507	-1.64372	3.64439	8.35586	0.00384445	0.0777494
ENSG00000183722	1.03629	6.97156	8.35576	0.00384467	0.0777494
ENSG00000154175	1.22776	8.18902	8.34184	0.00387423	0.0781388
ENSG00000102755	1.08963	7.31086	8.32193	0.00391693	0.0788436
ENSG00000161940	1.45308	5.3969	8.32044	0.00392014	0.0788436
ENSG00000110448	-1.15749	4.07914	8.3183	0.00392477	0.0788436
ENSG00000143546	1.83389	5.37791	8.30751	0.00394814	0.0789957
ENSG00000140538	1.42088	4.41104	8.30551	0.0039525	0.0789957
ENSG00000103710	1.25399	5.42276	8.30303	0.00395789	0.0789957
ENSG00000169860	1.22092	5.82213	8.30222	0.00395966	0.0789957
ENSG00000167244	-1.82898	5.45017	8.30042	0.00396359	0.0789957
ENSG00000131097	1.40029	3.90106	8.29402	0.00397759	0.0791707
ENSG00000072694	-1.09027	4.41312	8.28953	0.00398743	0.0792626
ENSG00000101331	1.1985	4.55172	8.28307	0.00400165	0.0794412
ENSG00000064042	1.40543	9.14273	8.27375	0.00402223	0.0797452
ENSG00000118473	1.19018	4.30898	8.27078	0.00402883	0.0797718
ENSG00000197753	-2.58016	1.02395	8.26764	0.00403579	0.0798055
ENSG00000151131	-1.2322	4.49002	8.25744	0.00405854	0.0801508
ENSG00000104237	2.2604	2.85107	8.24546	0.00408541	0.0805765
ENSG00000106462	-1.54899	3.16089	8.24271	0.00409159	0.0805938
ENSG00000169126	2.95003	1.32933	8.22282	0.00413669	0.0813543
ENSG00000134709	-1.17775	4.73894	8.22096	0.00414093	0.0813543
ENSG00000048462	-2.55068	1.20957	8.19449	0.00420179	0.0823367
ENSG00000198851	-1.0358	5.21807	8.18782	0.00421725	0.082449
ENSG00000037280	1.16825	6.3415	8.18733	0.0042184	0.082449
ENSG00000124469	-3.04282	1.16352	8.17714	0.00424217	0.0825535
ENSG00000116981	-2.15414	1.75901	8.17693	0.00424265	0.0825535
ENSG00000157570	1.17017	6.54368	8.17507	0.00424699	0.0825535
ENSG00000181617	-4.26684	0.499936	8.17357	0.00425051	0.0825535
ENSG00000171365	-1.01331	5.23724	8.17338	0.00425096	0.0825535
ENSG00000109805	-2.23419	2.03092	8.16889	0.0042615	0.0826524
ENSG00000164120	1.07646	6.77001	8.15555	0.00429295	0.0831561
ENSG00000035720	-2.2452	1.69902	8.13944	0.00433125	0.083791
ENSG00000205213	-1.09069	4.78372	8.13415	0.00434391	0.0839288
ENSG00000159433	1.10922	6.66275	8.12646	0.00436239	0.0841786
ENSG00000104067	1.23836	8.62893	8.11079	0.00440026	0.0845936
ENSG00000105650	-2.3341	3.27909	8.11063	0.00440063	0.0845936
ENSG00000123485	-2.32759	1.54633	8.1048	0.00441482	0.0847589
ENSG00000171444	1.04136	6.10293	8.098	0.0044314	0.0849698
ENSG00000139567	1.25519	7.73701	8.09286	0.004444	0.0851037
ENSG00000198203	-1.59697	3.99877	8.08918	0.00445303	0.0851305
ENSG00000123977	3.47029	0.356167	8.08772	0.00445662	0.0851305
ENSG00000113924	-2.85834	2.5505	8.07688	0.00448336	0.0855335
ENSG00000152952	-1.42446	5.3059	8.07029	0.0044997	0.0857373
ENSG00000115255	-2.09214	2.5317	8.06567	0.00451117	0.0858481
ENSG00000173597	1.79265	3.34588	8.05322	0.00454229	0.0863286
ENSG00000144354	-2.52869	1.39411	8.05102	0.00454781	0.0863286
ENSG00000088002	1.70202	3.19655	8.04359	0.00456649	0.086533
ENSG00000101280	1.95434	2.77352	8.04101	0.004573	0.086533
ENSG00000079841	2.13622	2.72721	8.03578	0.00458623	0.086533
ENSG00000147526	1.43338	8.92261	8.03555	0.0045868	0.086533
ENSG00000088538	-1.95056	2.46622	8.03544	0.0045871	0.086533
ENSG00000085999	-2.65149	1.27578	8.03127	0.00459766	0.0866244
ENSG00000176884	-3.37539	0.547471	8.01924	0.00462831	0.0870325
ENSG00000101311	-1.74487	3.18188	8.01809	0.00463123	0.0870325
ENSG00000144485	-2.34073	2.61378	8.01602	0.00463653	0.0870325
ENSG00000141576	-1.52921	3.19129	8.01167	0.0046477	0.0871343
ENSG00000185155	-2.96615	0.414825	8.00438	0.00466645	0.0873778
ENSG00000011052	-1.79392	5.17444	7.99496	0.00469077	0.0875906
ENSG00000213413	-1.75365	2.6156	7.99328	0.00469514	0.0875906
ENSG00000078589	-1.57346	3.24613	7.99082	0.00470152	0.087602
ENSG00000065357	-1.04799	4.56452	7.9838	0.00471977	0.0877591
ENSG00000168542	-2.00421	9.56962	7.98313	0.00472153	0.0877591
ENSG00000142609	4.38943	0.867475	7.97739	0.00473651	0.0879298
ENSG00000156535	1.05247	6.40678	7.96385	0.00477208	0.0884818
ENSG00000145386	-2.12438	2.00709	7.9551	0.0047952	0.0885896
ENSG00000071991	1.75343	2.87385	7.95502	0.00479542	0.0885896
ENSG00000118193	-2.3585	1.74716	7.95071	0.00480684	0.0886877
ENSG00000275713	-1.50265	3.38761	7.94862	0.00481242	0.0886877
ENSG00000108846	-1.39532	6.3915	7.94638	0.00481837	0.0886896
ENSG00000112242	-1.48316	3.57662	7.94382	0.00482519	0.0887075
ENSG00000136237	1.15926	6.88043	7.92707	0.00487006	0.089195
ENSG00000167434	1.8129	5.37876	7.92627	0.00487222	0.089195
ENSG00000170323	1.4579	5.65601	7.92563	0.00487394	0.089195
ENSG00000203814	-1.1917	5.3972	7.91676	0.00489789	0.0894421
ENSG00000125538	1.63887	4.25421	7.91578	0.00490053	0.0894421
ENSG00000160870	2.68816	1.5812	7.89651	0.00495304	0.0902918
ENSG00000118997	1.84522	3.36007	7.89322	0.00496206	0.0903476
ENSG00000064205	1.12375	5.22166	7.87741	0.00500561	0.0910313
ENSG00000169252	1.24294	6.00374	7.87247	0.0050193	0.091171
ENSG00000069493	-1.18261	4.41954	7.85451	0.00506942	0.0917384
ENSG00000161835	1.30121	5.61077	7.85198	0.00507651	0.0917384
ENSG00000129467	1.17514	4.70262	7.8502	0.0050815	0.0917384
ENSG00000158486	2.9289	2.4067	7.84902	0.00508483	0.0917384
ENSG00000065923	-1.06682	5.28875	7.849	0.00508489	0.0917384
ENSG00000244734	1.40543	8.6582	7.84831	0.00508684	0.0917384
ENSG00000143127	1.43462	3.65828	7.83149	0.00513437	0.0924857
ENSG00000167641	1.16088	5.3433	7.8262	0.00514942	0.0926057
ENSG00000254726	-2.335	2.86135	7.82349	0.00515716	0.0926057
ENSG00000125999	2.31204	4.23941	7.82272	0.00515935	0.0926057
ENSG00000170927	-2.33548	2.30977	7.81876	0.00517066	0.0926594
ENSG00000143387	-1.14551	4.65736	7.8174	0.00517455	0.0926594
ENSG00000196866	-1.40145	3.93098	7.81112	0.00519258	0.0928724
ENSG00000022267	1.34689	8.06257	7.80339	0.00521482	0.0930508
ENSG00000177602	-2.74106	1.05184	7.79487	0.00523948	0.0933602
ENSG00000123119	1.65552	3.69333	7.79181	0.00524835	0.0933602
ENSG00000240972	-1.0159	6.98267	7.79103	0.00525063	0.0933602
ENSG00000092853	-1.74903	2.75298	7.78793	0.00525965	0.0934112
ENSG00000173698	-1.63547	2.98458	7.78476	0.00526887	0.0934655
ENSG00000133313	-1.08708	7.15452	7.7806	0.00528104	0.0935718
ENSG00000119969	-1.61145	3.03886	7.77236	0.00530516	0.0937817
ENSG00000125810	1.33221	8.98178	7.76433	0.00532881	0.0940885
ENSG00000168658	2.70639	2.04796	7.7532	0.00536175	0.0945601
ENSG00000162687	1.4744	3.42093	7.74701	0.00538015	0.0946868
ENSG00000144118	1.09667	6.20064	7.74158	0.00539635	0.0946868
ENSG00000090776	1.03678	6.75014	7.74063	0.00539918	0.0946868
ENSG00000133874	1.8365	5.35599	7.74031	0.00540015	0.0946868
ENSG00000153283	-1.06612	4.4176	7.72496	0.00544626	0.095385
ENSG00000150275	1.45377	3.6631	7.7174	0.00546911	0.0955646
ENSG00000066056	1.21697	6.85147	7.70289	0.00551324	0.0961141
ENSG00000183960	-3.50675	-0.126817	7.68575	0.00556584	0.0969198
ENSG00000165312	1.27251	6.10839	7.66769	0.00562183	0.0977824
ENSG00000127329	1.50607	9.17925	7.66265	0.00563755	0.0979087
ENSG00000173890	-1.26462	4.434	7.66123	0.005642	0.0979087
ENSG00000122254	-1.49594	4.47092	7.65789	0.00565246	0.0979782
ENSG00000136295	-1.04989	6.9828	7.64971	0.00567813	0.0983107
ENSG00000223573	1.84755	3.25446	7.64683	0.00568723	0.0983559
ENSG00000049768	-2.07166	2.08599	7.63774	0.00571595	0.0986634
ENSG00000104490	1.0261	5.32115	7.61918	0.00577507	0.0992091
ENSG00000185090	-1.58123	3.54412	7.61792	0.00577911	0.0992091
ENSG00000146409	-1.19893	3.90479	7.61652	0.00578359	0.0992091
ENSG00000167165	-3.62839	1.58945	7.61182	0.00579868	0.0992091
ENSG00000154548	-2.29431	1.34894	7.6108	0.00580197	0.0992091
ENSG00000161888	-2.12677	1.85792	7.60747	0.0058127	0.0992807
ENSG00000125872	1.64662	5.02817	7.60292	0.00582737	0.0994193
ENSG00000101104	-1.40441	3.48905	7.6008	0.00583425	0.0994247
ENSG00000130037	1.7921	3.32135	7.59637	0.0058486	0.0995575
ENSG00000196218	-1.08475	4.52339	7.59213	0.00586236	0.0996798
ENSG00000144642	1.00776	5.84154	7.58835	0.00587468	0.0997775
ENSG00000173867	2.97609	0.851352	7.57826	0.00590764	0.100225
ENSG00000134690	-2.28017	1.8687	7.57111	0.00593113	0.100263
ENSG00000148541	1.08995	4.75108	7.57036	0.00593361	0.100263
ENSG00000167476	-1.99046	1.86577	7.56952	0.00593635	0.100263
ENSG00000143196	1.15583	5.7047	7.56553	0.00594952	0.100374
ENSG00000178814	-1.26785	4.42037	7.56154	0.00596271	0.100485
ENSG00000264230	2.01838	3.30015	7.55533	0.00598328	0.10072
ENSG00000164045	-2.6516	1.15775	7.54459	0.00601905	0.101097
ENSG00000167077	-1.68322	2.61728	7.53868	0.00603881	0.101317
ENSG00000185201	1.80963	6.51685	7.53582	0.00604842	0.101329
ENSG00000173535	1.19616	4.17494	7.5345	0.00605287	0.101329
ENSG00000170345	1.54169	9.20818	7.52479	0.00608557	0.101672
ENSG00000186564	-2.08661	1.84204	7.52443	0.00608677	0.101672
ENSG00000137831	1.00486	7.19307	7.5151	0.00611839	0.102088
ENSG00000065911	-1.09083	5.58932	7.50862	0.00614043	0.102343
ENSG00000171435	-1.66638	2.98627	7.50481	0.00615344	0.102366
ENSG00000142185	-1.28471	3.9638	7.50425	0.00615535	0.102366
ENSG00000175352	-1.88356	2.38004	7.50223	0.00616227	0.102369
ENSG00000129757	1.16173	4.9279	7.4932	0.00619325	0.102733
ENSG00000174607	-1.92915	2.15152	7.4919	0.00619772	0.102733
ENSG00000122367	1.63511	3.27552	7.48294	0.00622862	0.103133
ENSG00000174175	1.26611	5.33623	7.48083	0.00623594	0.103141
ENSG00000160789	1.51038	8.23371	7.46851	0.00627874	0.103511
ENSG00000160856	-1.75449	2.55708	7.4637	0.00629554	0.103675
ENSG00000133401	1.03132	7.85534	7.44928	0.00634617	0.104395
ENSG00000276903	-1.71158	2.75824	7.43984	0.00637957	0.104831
ENSG00000116194	1.15068	4.38345	7.43215	0.00640686	0.105052
ENSG00000105835	1.77464	8.18918	7.42461	0.00643376	0.105347
ENSG00000134115	1.51252	3.36976	7.42322	0.00643874	0.105347
ENSG00000108602	-2.01809	3.14383	7.41858	0.00645537	0.105505
ENSG00000147799	-1.66044	3.49896	7.41537	0.00646692	0.105545
ENSG00000100100	-1.10457	6.37888	7.41232	0.00647789	0.105545
ENSG00000072858	-1.20913	3.88351	7.40347	0.00650982	0.105825
ENSG00000115290	-2.2608	2.72008	7.39563	0.00653827	0.106111
ENSG00000128578	-2.51925	1.6003	7.39182	0.00655212	0.106111
ENSG00000080293	-1.71891	4.64812	7.39025	0.00655785	0.106111
ENSG00000053747	1.0598	7.86786	7.38992	0.00655903	0.106111
ENSG00000157456	-2.0587	1.9565	7.38569	0.00657449	0.106111
ENSG00000068781	1.63877	3.58185	7.38516	0.00657643	0.106111
ENSG00000136842	1.13149	4.42964	7.37929	0.00659793	0.106345
ENSG00000114200	1.26533	4.02388	7.3724	0.00662327	0.10664
ENSG00000178562	-1.25863	3.53571	7.36884	0.00663638	0.106643
ENSG00000165633	1.00546	6.03865	7.36761	0.00664092	0.106643
ENSG00000117114	1.13658	7.96994	7.36662	0.00664456	0.106643
ENSG00000164638	-2.04699	2.48185	7.36459	0.00665209	0.106651
ENSG00000120279	1.09421	4.87373	7.35003	0.00670617	0.107292
ENSG00000026297	-1.01865	5.98888	7.3469	0.00671785	0.107365
ENSG00000170989	1.05346	6.46282	7.33755	0.00675289	0.107812
ENSG00000278463	-1.98866	2.17296	7.32224	0.00681066	0.108483
ENSG00000241106	-2.03881	2.99931	7.32073	0.00681638	0.108483
ENSG00000173114	1.14933	4.03882	7.30775	0.00686578	0.109154
ENSG00000134202	1.13609	4.99354	7.30069	0.00689282	0.109469
ENSG00000174640	1.27512	8.24355	7.28252	0.00696287	0.11026
ENSG00000214357	1.15423	6.51005	7.28212	0.00696441	0.11026
ENSG00000178175	1.03883	5.74051	7.2771	0.00698393	0.110454
ENSG00000118402	-2.5482	1.16146	7.27263	0.00700133	0.110614
ENSG00000206384	1.04272	7.33668	7.26172	0.00704396	0.111156
ENSG00000143502	-1.77065	2.40558	7.26011	0.0070503	0.111156
ENSG00000157557	1.22835	8.63405	7.25732	0.00706125	0.111213
ENSG00000163378	1.00653	5.1836	7.25016	0.00708946	0.111345
ENSG00000112769	1.13514	7.98591	7.24777	0.00709893	0.111345
ENSG00000162063	-1.51005	3.11649	7.24774	0.00709904	0.111345
ENSG00000140534	-2.49357	2.00346	7.24365	0.00711521	0.111484
ENSG00000187678	1.24977	7.4965	7.23853	0.00713553	0.111572
ENSG00000170624	1.07709	5.56866	7.2256	0.00718713	0.112239
ENSG00000132465	-1.69806	8.86272	7.22413	0.007193	0.112239
ENSG00000128536	2.06349	3.03208	7.2084	0.00725633	0.113111
ENSG00000149403	1.66337	2.95639	7.20512	0.00726959	0.113201
ENSG00000121152	-2.11685	1.65167	7.19056	0.0073288	0.113894
ENSG00000163082	-1.56801	6.10008	7.19049	0.00732909	0.113894
ENSG00000156049	1.09276	4.37782	7.17899	0.00737622	0.114509
ENSG00000171051	1.39995	6.01357	7.17363	0.00739829	0.114734
ENSG00000197837	-1.28533	5.06945	7.16521	0.0074331	0.115156
ENSG00000196890	-2.1396	2.40586	7.16084	0.00745124	0.115319
ENSG00000070404	1.09449	6.0226	7.15054	0.00749414	0.115865
ENSG00000277224	-1.46223	3.59499	7.1406	0.00753578	0.116236
ENSG00000103723	-2.41455	0.867903	7.14048	0.0075363	0.116236
ENSG00000149328	-1.42555	3.1806	7.13837	0.00754516	0.116236
ENSG00000103241	1.16542	6.2444	7.13752	0.00754876	0.116236
ENSG00000160013	1.20737	3.92501	7.1347	0.00756061	0.1163
ENSG00000174669	-1.19547	3.72424	7.1304	0.00757877	0.116461
ENSG00000185414	-1.20243	4.6893	7.12581	0.0075982	0.116638
ENSG00000133561	1.05322	6.56435	7.11879	0.00762802	0.116863
ENSG00000226321	3.60363	0.484254	7.10755	0.00767601	0.117378
ENSG00000129810	-2.43841	0.941148	7.10729	0.0076771	0.117378
ENSG00000124602	-2.23591	2.16231	7.10531	0.00768559	0.117389
ENSG00000132970	1.03535	5.29676	7.09723	0.00772033	0.117706
ENSG00000182118	1.27367	4.47223	7.0952	0.00772905	0.117706
ENSG00000105989	1.19721	4.06517	7.09508	0.00772959	0.117706
ENSG00000100505	-2.47147	0.901142	7.08947	0.00775382	0.117956
ENSG00000134955	-1.13521	5.27837	7.07801	0.00780356	0.118542
ENSG00000155897	2.6278	1.15216	7.077	0.00780794	0.118542
ENSG00000136826	1.31858	7.56197	7.07216	0.00782908	0.118744
ENSG00000169946	1.0793	4.69465	7.06116	0.00787728	0.119236
ENSG00000134574	-1.01786	4.52827	7.05548	0.00790233	0.119455
ENSG00000148848	-1.41947	3.21167	7.05431	0.00790748	0.119455
ENSG00000115266	-2.26488	2.82037	7.04814	0.00793476	0.119631
ENSG00000228594	-1.30915	3.54602	7.04811	0.0079349	0.119631
ENSG00000131771	-1.43935	5.22793	7.04603	0.00794411	0.119646
ENSG00000091651	-2.41108	1.11347	7.04432	0.00795168	0.119646
ENSG00000132854	1.45815	3.79787	7.0388	0.00797625	0.119832
ENSG00000168062	1.41956	3.89013	7.038	0.00797982	0.119832
ENSG00000088836	-2.58949	2.24442	7.03092	0.00801142	0.120075
ENSG00000104783	-1.84298	2.20339	7.03082	0.00801186	0.120075
ENSG00000134057	-1.66254	2.80967	7.0193	0.00806358	0.120731
ENSG00000140807	1.13686	6.97219	6.99025	0.0081955	0.122561
ENSG00000103089	-1.95107	2.47458	6.98884	0.00820195	0.122561
ENSG00000145284	1.24629	5.06082	6.98552	0.00821718	0.122667
ENSG00000183346	2.62038	1.21363	6.97711	0.00825589	0.122943
ENSG00000184661	-2.41223	1.1435	6.97687	0.008257	0.122943
ENSG00000178033	1.17888	3.9732	6.97483	0.00826641	0.122943
ENSG00000131831	1.0312	5.33826	6.97447	0.00826808	0.122943
ENSG00000130962	1.426	3.50253	6.95555	0.00835597	0.124128
ENSG00000158246	1.41189	5.0554	6.92973	0.00847746	0.125705
ENSG00000182575	1.60821	4.5016	6.92274	0.00851064	0.126056
ENSG00000198963	-1.62267	3.23064	6.91517	0.00854677	0.126467
ENSG00000127990	1.02539	5.54344	6.90743	0.00858382	0.126892
ENSG00000182704	-1.12871	3.95642	6.90461	0.00859738	0.126964
ENSG00000153208	-1.02718	5.3695	6.90293	0.00860548	0.126964
ENSG00000138308	-2.00928	2.2993	6.88923	0.00867167	0.127654
ENSG00000137571	-2.20739	1.29707	6.88279	0.00870294	0.127803
ENSG00000132561	1.18423	5.10744	6.87376	0.00874706	0.128304
ENSG00000128594	1.54669	4.17348	6.86981	0.0087664	0.12834
ENSG00000138821	1.18175	8.43988	6.85707	0.00882914	0.129134
ENSG00000157554	1.18391	6.13233	6.8543	0.0088428	0.129209
ENSG00000183091	1.28048	4.10998	6.85221	0.00885317	0.129236
ENSG00000187486	-1.53718	2.82678	6.84614	0.0088833	0.129541
ENSG00000147138	-1.25404	3.86442	6.84456	0.00889115	0.129541
ENSG00000120217	1.15815	4.91751	6.83908	0.00891848	0.129711
ENSG00000110881	-2.70001	1.71344	6.8373	0.00892736	0.129711
ENSG00000114378	1.05736	4.80425	6.83708	0.00892846	0.129711
ENSG00000109819	1.11333	4.07903	6.82359	0.00899614	0.130444
ENSG00000142178	1.96962	2.43727	6.81978	0.00901537	0.130598
ENSG00000111218	3.87389	-0.468162	6.81357	0.00904676	0.130928
ENSG00000180096	-1.05197	4.25752	6.80856	0.00907218	0.13117
ENSG00000158714	-1.11004	5.40671	6.80458	0.00909245	0.131329
ENSG00000275126	-1.78932	2.74164	6.80018	0.00911486	0.131329
ENSG00000180815	-1.87549	2.01328	6.79791	0.00912644	0.131329
ENSG00000155090	1.41484	6.93219	6.79733	0.00912941	0.131329
ENSG00000087589	1.02811	5.32565	6.79622	0.0091351	0.131329
ENSG00000178999	-2.56238	1.32131	6.79377	0.00914764	0.131357
ENSG00000129173	-2.21922	1.2188	6.78878	0.00917324	0.131379
ENSG00000070731	1.09442	4.05256	6.78339	0.00920098	0.131652
ENSG00000143878	1.68906	9.76498	6.7724	0.00925782	0.132341
ENSG00000197506	-1.83434	2.33783	6.76522	0.00929515	0.132749
ENSG00000075218	-2.32512	1.57871	6.75992	0.00932281	0.133014
ENSG00000078804	1.18346	6.20306	6.7583	0.00933126	0.133014
ENSG00000120833	1.34133	5.82977	6.75661	0.00934011	0.133015
ENSG00000182183	-2.36091	1.10176	6.74614	0.00939505	0.133596
ENSG00000019102	1.02496	4.95366	6.74291	0.00941208	0.133596
ENSG00000155893	-1.39544	4.42059	6.74218	0.00941593	0.133596
ENSG00000197153	-1.96858	1.81861	6.73738	0.00944131	0.133596
ENSG00000128923	1.13327	5.67043	6.7372	0.00944227	0.133596
ENSG00000137878	1.3402	5.77998	6.73609	0.00944815	0.133596
ENSG00000158292	1.07921	5.53563	6.73549	0.00945132	0.133596
ENSG00000111961	1.09124	8.14918	6.72949	0.00948316	0.133921
ENSG00000101335	1.27476	8.66567	6.7262	0.00950066	0.133973
ENSG00000211448	-2.33462	1.52052	6.72516	0.00950624	0.133973
ENSG00000184347	1.15706	8.39705	6.71488	0.00956119	0.134503
ENSG00000111344	-3.05071	0.754819	6.71347	0.00956872	0.134503
ENSG00000171132	1.01438	6.66516	6.70878	0.00959391	0.134671
ENSG00000100311	1.18103	5.8969	6.70794	0.00959846	0.134671
ENSG00000263155	1.42854	5.19364	6.70331	0.0096234	0.134897
ENSG00000197774	-1.51935	3.41858	6.68907	0.00970059	0.135785
ENSG00000167588	1.05663	5.57374	6.68215	0.00973833	0.135929
ENSG00000196814	1.0159	6.46832	6.68151	0.00974183	0.135929
ENSG00000197705	-2.9188	1.6049	6.67175	0.0097953	0.136233
ENSG00000132475	1.09108	8.18505	6.66969	0.00980662	0.136233
ENSG00000162433	-1.51921	3.62196	6.66934	0.00980853	0.136233
ENSG00000135046	1.25522	8.50863	6.6642	0.00983687	0.136438
ENSG00000277775	-1.41881	3.6675	6.66207	0.00984865	0.136438
ENSG00000135643	1.24775	4.67565	6.66177	0.00985033	0.136438
ENSG00000233822	-1.26248	4.1288	6.63197	0.0100164	0.138426
ENSG00000156675	1.33229	8.94396	6.63112	0.0100212	0.138426
ENSG00000257335	2.11827	4.31294	6.62655	0.0100469	0.138655
ENSG00000198535	-3.19107	0.639843	6.6103	0.0101391	0.139672
ENSG00000149488	1.8288	2.89682	6.60249	0.0101836	0.140032
ENSG00000119147	1.57256	3.41656	6.60016	0.010197	0.140088
ENSG00000162676	-1.23708	3.51893	6.58621	0.0102772	0.141062
ENSG00000184845	2.55076	1.12401	6.5772	0.0103293	0.141563
ENSG00000136874	1.18691	5.12311	6.57445	0.0103453	0.141563
ENSG00000112964	1.1884	4.15073	6.57347	0.010351	0.141563
ENSG00000131153	-2.27852	1.39963	6.57143	0.0103629	0.141598
ENSG00000012124	-1.05662	4.11818	6.56653	0.0103914	0.14186
ENSG00000183117	2.78489	1.10068	6.56225	0.0104164	0.14195
ENSG00000162688	-1.17595	6.32803	6.56132	0.0104219	0.14195
ENSG00000115085	-1.20742	3.91362	6.55919	0.0104344	0.14195
ENSG00000144278	1.90455	2.60434	6.55807	0.010441	0.14195
ENSG00000175938	1.54621	3.76784	6.55703	0.010447	0.14195
ENSG00000140832	-1.24872	3.52903	6.55582	0.0104542	0.14195
ENSG00000106714	1.78073	2.71081	6.55112	0.0104818	0.142142
ENSG00000145861	1.75903	2.57165	6.54929	0.0104926	0.142142
ENSG00000141934	-1.45137	3.08922	6.54865	0.0104964	0.142142
ENSG00000181019	-1.6098	4.96078	6.54576	0.0105134	0.142168
ENSG00000172575	-1.09634	4.41557	6.54514	0.0105171	0.142168
ENSG00000157510	1.01962	5.71079	6.53183	0.0105961	0.143007
ENSG00000142405	1.92649	2.5067	6.5315	0.010598	0.143007
ENSG00000104081	-1.04241	5.28702	6.51523	0.0106955	0.143938
ENSG00000157111	-3.27991	0.265659	6.50519	0.010756	0.144625
ENSG00000156113	-1.1645	4.9035	6.50268	0.0107712	0.1447
ENSG00000142871	1.33253	8.04713	6.49606	0.0108114	0.145096
ENSG00000167080	3.01562	0.405249	6.49197	0.0108363	0.145096
ENSG00000137285	-2.46751	1.73046	6.49118	0.0108411	0.145096
ENSG00000128059	-1.42956	3.19215	6.49108	0.0108417	0.145096
ENSG00000288558	2.43814	3.22765	6.4734	0.0109501	0.146326
ENSG00000128268	1.01408	6.11588	6.46671	0.0109914	0.146409
ENSG00000116191	-1.26139	3.33535	6.46626	0.0109941	0.146409
ENSG00000100985	-1.70735	5.16074	6.46472	0.0110037	0.146409
ENSG00000130522	1.70595	9.25796	6.46397	0.0110084	0.146409
ENSG00000152763	1.25051	3.69618	6.46355	0.0110109	0.146409
ENSG00000104921	-3.14926	0.601888	6.46302	0.0110143	0.146409
ENSG00000181029	-1.4999	3.38986	6.45393	0.0110707	0.147031
ENSG00000113555	1.09387	6.26638	6.44926	0.0110998	0.147173
ENSG00000088256	1.06541	7.0051	6.44838	0.0111054	0.147173
ENSG00000103034	1.47499	4.78086	6.44688	0.0111148	0.147173
ENSG00000172216	1.32335	8.56289	6.44398	0.0111329	0.147173
ENSG00000204060	-1.72278	2.55325	6.4389	0.0111648	0.147173
ENSG00000163923	-2.14562	1.99353	6.4377	0.0111723	0.147173
ENSG00000197653	1.91926	3.10603	6.43757	0.0111731	0.147173
ENSG00000091129	-1.48641	4.53012	6.43672	0.0111785	0.147173
ENSG00000130844	1.38079	5.96848	6.42858	0.0112298	0.147594
ENSG00000137265	-1.20648	5.0208	6.41317	0.0113277	0.148751
ENSG00000187513	1.18074	4.56163	6.40961	0.0113504	0.148791
ENSG00000125845	1.57312	6.18647	6.40803	0.0113605	0.148796
ENSG00000161638	1.05732	7.3367	6.39903	0.0114182	0.149219
ENSG00000073605	-1.5489	3.03984	6.39735	0.0114291	0.149219
ENSG00000138180	-2.18528	1.89924	6.39702	0.0114312	0.149219
ENSG00000110427	-2.76345	1.71017	6.39427	0.0114489	0.149308
ENSG00000164749	-2.33069	0.810843	6.3858	0.0115037	0.149894
ENSG00000135362	1.33075	3.41322	6.38227	0.0115266	0.150064
ENSG00000133026	1.36188	9.60931	6.37797	0.0115545	0.150298
ENSG00000144802	1.59341	7.22414	6.36636	0.0116304	0.150921
ENSG00000150594	-1.32766	3.94629	6.36512	0.0116385	0.150921
ENSG00000101282	1.24838	3.94593	6.36456	0.0116422	0.150921
ENSG00000197256	1.10655	8.38545	6.35355	0.0117147	0.15173
ENSG00000235961	-2.37831	0.853848	6.33463	0.0118403	0.153096
ENSG00000196872	1.04516	5.11124	6.32186	0.0119258	0.153965
ENSG00000137941	1.09313	4.57625	6.31948	0.0119418	0.153965
ENSG00000141161	2.10273	1.77885	6.31371	0.0119808	0.154255
ENSG00000137960	1.69649	2.62409	6.30222	0.0120587	0.154913
ENSG00000102172	-1.07556	6.21705	6.30166	0.0120625	0.154913
ENSG00000167286	-1.3058	3.244	6.28459	0.0121793	0.15628
ENSG00000158352	1.01131	7.7165	6.27939	0.012215	0.156606
ENSG00000239474	2.25484	1.33687	6.27287	0.01226	0.156963
ENSG00000104368	1.02709	6.09635	6.27069	0.0122751	0.156963
ENSG00000119121	2.30936	1.33819	6.26937	0.0122843	0.156963
ENSG00000124212	1.10886	6.82302	6.26644	0.0123046	0.157091
ENSG00000173578	-1.73822	2.49327	6.26274	0.0123303	0.157287
ENSG00000133216	-1.38283	3.54003	6.2558	0.0123787	0.157771
ENSG00000168350	-1.47645	2.77805	6.25145	0.0124092	0.158027
ENSG00000182329	4.96184	-0.341897	6.23761	0.0125065	0.159133
ENSG00000189233	-1.55088	2.59724	6.23416	0.0125309	0.15931
ENSG00000132746	-2.94153	1.04997	6.23095	0.0125536	0.159398
ENSG00000105371	2.14145	3.57155	6.23021	0.0125589	0.159398
ENSG00000113594	1.22405	9.13244	6.22823	0.0125729	0.159442
ENSG00000096088	1.38262	8.0177	6.21375	0.0126762	0.160618
ENSG00000143167	1.31358	3.99823	6.21074	0.0126977	0.160757
ENSG00000141384	-1.10021	3.74307	6.20702	0.0127245	0.160961
ENSG00000135097	-2.58922	2.41006	6.20394	0.0127466	0.161107
ENSG00000170571	-1.04662	5.90471	6.20172	0.0127626	0.161166
ENSG00000108439	-1.01626	5.05687	6.19814	0.0127885	0.161232
ENSG00000065534	1.13665	8.66209	6.17557	0.0129526	0.163031
ENSG00000188487	3.27095	0.387572	6.17076	0.0129878	0.163339
ENSG00000137474	-1.26621	3.51237	6.16328	0.0130429	0.16379
ENSG00000115963	1.3224	6.43688	6.16149	0.0130561	0.16379
ENSG00000259803	-1.25358	6.29991	6.1513	0.0131315	0.164038
ENSG00000011347	-1.26394	4.0805	6.14798	0.0131562	0.164038
ENSG00000111450	1.01365	4.78896	6.14715	0.0131624	0.164038
ENSG00000099812	1.01256	5.07045	6.13301	0.0132681	0.165084
ENSG00000100234	1.66901	11.1936	6.12801	0.0133057	0.165365
ENSG00000186281	-1.98741	1.91553	6.12711	0.0133125	0.165365
ENSG00000183111	1.00368	5.0701	6.10885	0.0134507	0.166672
ENSG00000142273	-2.1705	1.49318	6.1061	0.0134716	0.166795
ENSG00000187800	1.13021	5.37413	6.10403	0.0134874	0.166854
ENSG00000135144	-1.90408	1.87516	6.09789	0.0135343	0.167154
ENSG00000177469	1.36727	9.76531	6.09781	0.0135349	0.167154
ENSG00000188015	2.03982	2.72261	6.09594	0.0135492	0.167154
ENSG00000165757	1.34209	8.7097	6.09403	0.0135639	0.167154
ENSG00000196074	-2.09824	3.00404	6.09365	0.0135668	0.167154
ENSG00000183780	-2.47868	0.954912	6.08981	0.0135963	0.167179
ENSG00000197748	2.5162	2.54629	6.0891	0.0136018	0.167179
ENSG00000174804	1.00285	7.86619	6.08172	0.0136588	0.167743
ENSG00000110047	1.03537	6.45849	6.07024	0.0137479	0.1687
ENSG00000114270	-1.88544	3.34012	6.06336	0.0138015	0.169055
ENSG00000188389	-1.609	2.19751	6.06111	0.0138191	0.169055
ENSG00000131055	1.30033	3.75741	6.06083	0.0138213	0.169055
ENSG00000123213	-1.09633	4.40877	6.04956	0.0139097	0.169999
ENSG00000121753	-1.92164	2.36622	6.04057	0.0139808	0.170434
ENSG00000189350	2.4889	1.72336	6.03937	0.0139903	0.170434
ENSG00000138722	1.02318	6.19744	6.036	0.014017	0.170623
ENSG00000183742	1.14129	5.59838	6.02069	0.0141391	0.171834
ENSG00000176014	1.05737	4.81195	6.00333	0.0142789	0.173393
ENSG00000174837	1.47054	3.92379	5.99914	0.0143129	0.173666
ENSG00000163660	1.10449	6.76757	5.99671	0.0143326	0.173767
ENSG00000147113	1.07675	5.79982	5.97009	0.0145505	0.175847
ENSG00000187492	2.72672	0.646384	5.96715	0.0145748	0.176
ENSG00000159200	1.40448	6.33637	5.96176	0.0146194	0.176398
ENSG00000276410	-1.66316	2.44618	5.95947	0.0146385	0.176488
ENSG00000165309	2.99285	1.04736	5.95331	0.0146897	0.176965
ENSG00000100346	-2.23701	1.08575	5.94801	0.0147339	0.177186
ENSG00000099625	-2.28656	1.17414	5.94691	0.0147431	0.177186
ENSG00000141294	2.5194	1.91914	5.93314	0.0148588	0.178172
ENSG00000169715	1.22508	5.53086	5.92602	0.0149189	0.178546
ENSG00000169436	-2.66369	0.152701	5.92358	0.0149396	0.178546
ENSG00000163431	1.02207	6.70863	5.92357	0.0149396	0.178546
ENSG00000113494	-1.15388	3.93147	5.92229	0.0149505	0.178546
ENSG00000204403	3.05647	1.26087	5.91749	0.0149913	0.178764
ENSG00000151012	-1.85544	2.3636	5.91738	0.0149922	0.178764
ENSG00000113088	-1.26709	3.46377	5.90909	0.015063	0.179325
ENSG00000197879	1.0488	8.69699	5.89473	0.0151862	0.180509
ENSG00000183090	2.62209	2.28179	5.89309	0.0152004	0.180536
ENSG00000158373	-1.02469	5.48138	5.88555	0.0152656	0.181169
ENSG00000163221	3.27436	1.08999	5.87658	0.0153436	0.18181
ENSG00000144366	1.12863	3.81872	5.87257	0.0153786	0.182082
ENSG00000119042	-1.18106	3.48281	5.86849	0.0154143	0.182122
ENSG00000117122	-1.63325	3.68422	5.86429	0.0154511	0.182371
ENSG00000143479	1.8168	5.3927	5.85759	0.01551	0.182924
ENSG00000149554	-1.66997	2.24505	5.85109	0.0155674	0.183458
ENSG00000180113	-1.76379	1.8189	5.83329	0.0157257	0.18475
ENSG00000173546	1.1243	6.34559	5.82078	0.0158379	0.185801
ENSG00000162722	1.89541	2.69357	5.82058	0.0158397	0.185801
ENSG00000136114	1.2201	4.97486	5.81132	0.0159234	0.186389
ENSG00000137804	-1.48986	2.99533	5.80595	0.0159721	0.186632
ENSG00000239961	-2.0476	1.51131	5.79002	0.0161174	0.187624
ENSG00000168032	-1.23582	3.88702	5.78986	0.0161188	0.187624
ENSG00000118194	1.58932	3.02871	5.78631	0.0161514	0.187739
ENSG00000185915	-3.02731	0.0141358	5.78609	0.0161534	0.187739
ENSG00000176920	-1.71804	2.4604	5.78061	0.016204	0.188182
ENSG00000103647	1.41699	3.74181	5.77857	0.0162228	0.188256
ENSG00000188783	1.15437	8.71369	5.77356	0.0162691	0.188649
ENSG00000185739	1.92547	1.84753	5.77155	0.0162877	0.188721
ENSG00000168539	1.64672	2.60383	5.76694	0.0163305	0.188812
ENSG00000179023	-1.53682	3.67566	5.76667	0.016333	0.188812
ENSG00000124171	1.18541	5.89931	5.76336	0.0163637	0.189024
ENSG00000173530	1.48703	5.30282	5.75702	0.0164229	0.189558
ENSG00000137507	1.17322	5.30044	5.75375	0.0164535	0.189558
ENSG00000203985	2.68487	1.90242	5.75366	0.0164543	0.189558
ENSG00000118729	1.67152	2.83399	5.75123	0.0164771	0.189611
ENSG00000112303	1.27265	4.22327	5.7451	0.0165347	0.19013
ENSG00000170128	-2.89211	0.436251	5.73576	0.0166229	0.190795
ENSG00000075035	3.10954	0.688582	5.73499	0.0166302	0.190795
ENSG00000242110	-1.20494	3.65313	5.72212	0.0167525	0.19114
ENSG00000116031	-1.96602	2.41279	5.72211	0.0167526	0.19114
ENSG00000274290	-1.3796	3.41236	5.71937	0.0167787	0.19114
ENSG00000160185	-1.52869	2.58489	5.71321	0.0168378	0.191438
ENSG00000074657	1.00312	6.75567	5.71068	0.016862	0.191484
ENSG00000174844	2.34043	2.70437	5.70892	0.0168789	0.191484
ENSG00000169750	-1.79331	2.08678	5.70271	0.0169387	0.19201
ENSG00000249992	-2.01133	1.70745	5.6985	0.0169794	0.192184
ENSG00000167536	-1.49746	2.74451	5.69358	0.0170271	0.192437
ENSG00000146535	1.0408	6.31453	5.68354	0.0171248	0.193278
ENSG00000145604	-1.21049	4.71262	5.67038	0.0172537	0.194562
ENSG00000109654	-1.01016	6.36841	5.66714	0.0172856	0.194778
ENSG00000113389	1.24653	5.34508	5.66047	0.0173514	0.195295
ENSG00000167858	2.78132	1.50748	5.65989	0.0173572	0.195295
ENSG00000187193	1.48491	5.59575	5.65105	0.017445	0.195753
ENSG00000073111	-1.07769	4.28304	5.64953	0.01746	0.195753
ENSG00000176907	1.15493	7.56302	5.64952	0.0174602	0.195753
ENSG00000073754	2.40189	1.25256	5.63756	0.0175797	0.196791
ENSG00000087076	-1.13151	3.67924	5.63742	0.0175811	0.196791
ENSG00000108370	1.2594	3.63266	5.62375	0.0177187	0.19733
ENSG00000137563	-1.39012	3.63243	5.62367	0.0177195	0.19733
ENSG00000100625	-1.54311	2.31475	5.62231	0.0177333	0.19733
ENSG00000072952	1.14744	5.26467	5.62076	0.017749	0.19736
ENSG00000253293	-3.16425	0.824758	5.61522	0.0178051	0.197839
ENSG00000138685	1.01469	4.63699	5.59914	0.0179693	0.199226
ENSG00000154529	2.09612	1.81811	5.59739	0.0179872	0.199238
ENSG00000099822	-2.14173	1.20222	5.58899	0.0180737	0.199858
ENSG00000106976	-1.19149	3.79223	5.58521	0.0181127	0.199939
ENSG00000128917	1.15194	5.35842	5.55933	0.0183825	0.201881
ENSG00000237649	-1.71704	2.35519	5.55575	0.01842	0.201942
ENSG00000171346	-1.78332	1.91747	5.55245	0.0184548	0.201952
ENSG00000187672	-2.02284	1.19851	5.55244	0.0184549	0.201952
ENSG00000163347	-1.22071	4.12023	5.54924	0.0184887	0.202115
ENSG00000164849	1.00937	4.67097	5.54193	0.0185661	0.20273
ENSG00000170509	2.50781	1.64358	5.54037	0.0185827	0.202765
ENSG00000172935	1.22743	4.0134	5.51258	0.0188802	0.205397
ENSG00000135423	-1.62821	2.00847	5.50895	0.0189194	0.205552
ENSG00000148677	1.5539	5.75542	5.50142	0.019001	0.206196
ENSG00000139200	-2.10921	1.54962	5.49581	0.0190621	0.206658
ENSG00000198780	-1.77409	1.89294	5.48578	0.0191718	0.207472
ENSG00000143228	-2.17904	0.689241	5.4817	0.0192166	0.207739
ENSG00000154080	2.33307	1.61118	5.47764	0.0192613	0.208074
ENSG00000157992	-1.20391	3.31043	5.47121	0.0193323	0.208692
ENSG00000104415	-1.41431	2.8889	5.46172	0.0194375	0.209678
ENSG00000007312	-1.48219	2.44101	5.45897	0.0194681	0.209711
ENSG00000166292	1.13677	6.58848	5.45376	0.0195262	0.210142
ENSG00000112742	-2.21907	1.33889	5.44141	0.0196648	0.211083
ENSG00000196581	1.87309	2.27465	5.44073	0.0196724	0.211083
ENSG00000114790	1.01145	6.71975	5.43881	0.0196941	0.211096
ENSG00000183682	-1.76423	2.24906	5.42517	0.0198485	0.212301
ENSG00000204882	2.07227	1.39938	5.42335	0.0198692	0.212372
ENSG00000163737	3.41316	1.58738	5.42159	0.0198892	0.212421
ENSG00000136492	-1.87734	1.87325	5.42049	0.0199017	0.212421
ENSG00000239672	-1.12201	3.47612	5.41819	0.019928	0.212552
ENSG00000198835	1.52553	2.67394	5.41648	0.0199476	0.212611
ENSG00000100162	-2.18853	0.95764	5.41479	0.0199668	0.212666
ENSG00000004838	2.08686	2.17065	5.41071	0.0200135	0.212865
ENSG00000183690	2.26412	0.916206	5.40561	0.0200721	0.213333
ENSG00000129116	1.07798	8.28318	5.40019	0.0201346	0.213554
ENSG00000100263	-1.13225	3.74749	5.39406	0.0202054	0.21382
ENSG00000069399	1.46344	5.76026	5.3799	0.02037	0.214699
ENSG00000196616	1.04174	8.75118	5.37174	0.0204656	0.215287
ENSG00000161281	1.18795	3.48913	5.37043	0.020481	0.215287
ENSG00000168481	1.60548	5.20821	5.36737	0.0205169	0.215478
ENSG00000132749	-2.27872	0.969951	5.36176	0.020583	0.215775
ENSG00000157833	-1.55982	2.95105	5.36151	0.0205859	0.215775
ENSG00000099365	-2.1028	0.789291	5.35959	0.0206087	0.215864
ENSG00000115604	1.15078	5.12439	5.35604	0.0206507	0.215942
ENSG00000284969	1.91199	1.78748	5.35123	0.0207077	0.216304
ENSG00000158402	-2.28561	0.369132	5.34455	0.0207872	0.216841
ENSG00000204217	1.1059	8.93499	5.33906	0.0208527	0.217369
ENSG00000288614	3.76976	-0.592952	5.32565	0.0210138	0.218898
ENSG00000006652	1.00282	4.82873	5.30526	0.0212612	0.221169
ENSG00000164109	-1.83457	1.61509	5.30041	0.0213205	0.221485
ENSG00000106526	-1.35067	3.79221	5.29684	0.0213641	0.221505
ENSG00000121380	-2.11857	0.930186	5.2883	0.0214692	0.222283
ENSG00000142627	1.25532	5.95111	5.28818	0.0214706	0.222283
ENSG00000123473	-1.53277	2.64535	5.28417	0.0215201	0.222492
ENSG00000166523	1.74324	3.59909	5.28111	0.021558	0.222731
ENSG00000135454	-1.98487	2.06626	5.27763	0.0216011	0.223025
ENSG00000163599	-1.60408	2.74074	5.26865	0.0217128	0.223832
ENSG00000124507	-1.96214	1.28016	5.26783	0.0217231	0.223832
ENSG00000253731	1.14499	3.67765	5.26541	0.0217533	0.223832
ENSG00000174567	-1.68152	2.75763	5.26364	0.0217754	0.223832
ENSG00000281406	-1.76624	1.5363	5.26097	0.0218088	0.223832
ENSG00000162367	1.09568	5.06971	5.26084	0.0218104	0.223832
ENSG00000253953	1.49206	3.22712	5.2597	0.0218248	0.223832
ENSG00000173124	3.64701	-0.691614	5.25954	0.0218268	0.223832
ENSG00000182667	1.04863	5.60576	5.2561	0.0218699	0.224122
ENSG00000119946	-1.75527	1.96392	5.24858	0.0219647	0.224942
ENSG00000106258	1.17108	4.30142	5.24528	0.0220064	0.225049
ENSG00000153902	1.39795	3.17643	5.24526	0.0220067	0.225049
ENSG00000181378	2.30204	1.39374	5.24303	0.0220348	0.225049
ENSG00000197121	1.30989	4.93135	5.24189	0.0220494	0.225049
ENSG00000179133	2.33171	1.29809	5.23756	0.0221042	0.225457
ENSG00000185101	-1.03605	3.78493	5.23603	0.0221237	0.225504
ENSG00000163508	-1.11493	3.49692	5.23224	0.022172	0.225786
ENSG00000162520	1.05129	3.8403	5.23152	0.0221811	0.225786
ENSG00000147655	1.20502	3.33803	5.22564	0.0222563	0.226247
ENSG00000258674	-2.38317	0.402369	5.21838	0.0223494	0.22689
ENSG00000161649	1.73659	2.50322	5.18972	0.0227209	0.229585
ENSG00000126778	-2.13857	1.84375	5.187	0.0227564	0.229792
ENSG00000007171	1.88108	2.11017	5.1853	0.0227788	0.229864
ENSG00000180155	1.10607	4.16474	5.17939	0.0228564	0.230494
ENSG00000269855	-2.58472	-0.442266	5.17799	0.0228748	0.230526
ENSG00000172476	1.68334	2.12198	5.16894	0.0229942	0.231422
ENSG00000111799	1.07835	7.67893	5.16408	0.0230587	0.231764
ENSG00000181072	2.09164	2.38357	5.15651	0.0231594	0.232622
ENSG00000221869	1.34303	9.21082	5.15033	0.023242	0.233105
ENSG00000177494	1.47559	3.53852	5.14883	0.023262	0.233105
ENSG00000116016	1.56303	11.2335	5.14831	0.023269	0.233105
ENSG00000130307	1.11218	3.85832	5.14694	0.0232874	0.233136
ENSG00000167767	-1.64998	2.66467	5.13805	0.0234069	0.23383
ENSG00000248919	3.39789	-0.0313701	5.13719	0.0234185	0.23383
ENSG00000187758	1.08977	3.7881	5.13206	0.0234879	0.234369
ENSG00000187741	-1.21379	3.30081	5.12891	0.0235305	0.234486
ENSG00000174939	-2.37242	-0.0216919	5.12399	0.0235974	0.234998
ENSG00000197776	1.5863	2.52043	5.11578	0.0237091	0.235514
ENSG00000165891	-2.33321	0.984392	5.10819	0.0238132	0.236062
ENSG00000118707	-1.03664	4.71029	5.09849	0.0239466	0.236766
ENSG00000188176	1.77509	2.69508	5.09565	0.023986	0.236908
ENSG00000100156	-2.46703	1.03625	5.09519	0.0239923	0.236908
ENSG00000213853	1.32231	10.0596	5.09033	0.0240597	0.237088
ENSG00000185291	1.01053	3.94039	5.08642	0.024114	0.237318
ENSG00000135925	-1.9418	1.32211	5.08543	0.0241276	0.237318
ENSG00000196670	-1.1231	3.89312	5.08033	0.0241988	0.237864
ENSG00000181896	-1.08878	3.91	5.07915	0.0242152	0.237871
ENSG00000100526	-2.07056	0.701563	5.07656	0.0242514	0.238072
ENSG00000163735	1.77015	2.38175	5.07004	0.0243429	0.238529
ENSG00000154359	1.02882	5.70085	5.06987	0.0243452	0.238529
ENSG00000169330	-1.95442	1.30169	5.0668	0.0243884	0.238644
ENSG00000171033	1.02419	3.87223	5.05989	0.0244857	0.239134
ENSG00000175764	1.23401	3.77446	5.0578	0.0245153	0.239269
ENSG00000120129	1.30898	10.0003	5.05621	0.0245378	0.239335
ENSG00000144619	1.11283	3.54139	5.04601	0.0246828	0.240411
ENSG00000196976	-1.17322	3.24894	5.04447	0.0247047	0.240411
ENSG00000167470	1.26864	7.63817	5.04276	0.024729	0.240411
ENSG00000130299	-1.0971	3.66867	5.04084	0.0247565	0.240411
ENSG00000168081	-2.01656	0.768184	5.03889	0.0247843	0.240501
ENSG00000138669	1.25588	3.63364	5.0247	0.0249882	0.241861
ENSG00000018625	1.11787	4.44589	5.01717	0.0250972	0.242742
ENSG00000105173	-2.09915	1.19263	5.0162	0.0251113	0.242742
ENSG00000160307	-1.92427	1.77429	5.01358	0.0251493	0.242895
ENSG00000159618	-1.42617	2.57496	5.01014	0.0251993	0.243129
ENSG00000269404	-1.65023	2.23593	5.00472	0.0252784	0.243272
ENSG00000102010	1.9073	1.5759	5.00052	0.0253397	0.243672
ENSG00000251493	-2.2609	1.29109	4.99622	0.0254028	0.243672
ENSG00000169884	-2.40302	0.603956	4.996	0.0254059	0.243672
ENSG00000124721	-2.09371	0.863133	4.9942	0.0254323	0.243672
ENSG00000172828	-1.67918	2.41516	4.98106	0.0256263	0.244517
ENSG00000184160	1.75095	2.50173	4.98085	0.0256295	0.244517
ENSG00000186583	-2.33598	0.33427	4.97989	0.0256436	0.244517
ENSG00000152583	1.21415	9.68836	4.97627	0.0256973	0.244517
ENSG00000141750	-2.25067	0.36866	4.94967	0.0260956	0.24737
ENSG00000158457	-1.05871	4.18278	4.93999	0.0262422	0.248294
ENSG00000119138	1.12316	8.4045	4.92488	0.0264726	0.249613
ENSG00000186529	2.31944	2.41986	4.92365	0.0264914	0.249613
ENSG00000121207	-1.85563	1.42092	4.9233	0.0264968	0.249613
ENSG00000260643	3.36376	0.152433	4.91573	0.0266133	0.250399
ENSG00000124429	-1.21604	3.26848	4.90946	0.02671	0.251153
ENSG00000146670	-1.73033	2.03937	4.90818	0.0267298	0.251184
ENSG00000137812	-1.44078	2.72869	4.89926	0.0268682	0.252172
ENSG00000148204	-2.25009	0.116898	4.89136	0.0269915	0.252704
ENSG00000154099	1.96839	2.32409	4.88057	0.0271606	0.253973
ENSG00000085840	-2.03698	0.88306	4.87922	0.027182	0.254016
ENSG00000093009	-2.34707	1.13313	4.86756	0.0273661	0.255476
ENSG00000171873	1.72177	1.89284	4.86342	0.0274319	0.255565
ENSG00000286192	-2.39866	0.271935	4.85997	0.0274869	0.255606
ENSG00000161896	1.68043	2.55238	4.85613	0.0275481	0.255705
ENSG00000156398	-1.01524	3.55886	4.83404	0.0279031	0.25821
ENSG00000102362	1.13629	3.79199	4.8053	0.0283724	0.261595
ENSG00000101162	1.79665	3.19466	4.79339	0.0285691	0.262584
ENSG00000198597	2.38158	1.00544	4.78847	0.0286509	0.263018
ENSG00000102678	-1.44105	2.52558	4.77093	0.0289442	0.265255
ENSG00000272674	1.2803	3.57245	4.75645	0.0291886	0.26685
ENSG00000186326	1.47807	2.43996	4.754	0.0292303	0.266909
ENSG00000112319	1.65822	3.27938	4.72735	0.0296866	0.269455
ENSG00000153132	-2.39328	-0.121242	4.72576	0.0297141	0.269455
ENSG00000110799	1.37566	10.4946	4.7209	0.0297982	0.269455
ENSG00000159388	1.43651	9.25657	4.71954	0.0298218	0.269455
ENSG00000183598	-1.51128	2.18272	4.71566	0.0298891	0.26961
ENSG00000112667	-1.07655	3.61976	4.68686	0.0303942	0.272996
ENSG00000276644	1.05448	5.48919	4.68633	0.0304035	0.272996
ENSG00000126895	1.69503	1.83731	4.68216	0.0304773	0.273197
ENSG00000138316	-2.1407	0.737227	4.67387	0.0306249	0.273892
ENSG00000143590	-1.9321	1.61787	4.67374	0.0306271	0.273892
ENSG00000176204	2.12208	0.910357	4.66536	0.030777	0.274263
ENSG00000143384	1.15271	8.55425	4.66034	0.0308671	0.274742
ENSG00000179921	1.94144	1.75603	4.65399	0.0309815	0.275276
ENSG00000116032	2.31257	0.793862	4.65206	0.0310163	0.275424
ENSG00000242114	-1.43928	2.98869	4.63986	0.0312375	0.27674
ENSG00000184497	1.1218	3.85919	4.61326	0.0317256	0.279757
ENSG00000125846	-1.07598	3.38667	4.61164	0.0317557	0.279805
ENSG00000186871	-1.88354	1.29963	4.60614	0.0318577	0.279805
ENSG00000164946	1.03081	3.92011	4.59607	0.0320453	0.280619
ENSG00000168152	-1.51849	1.98603	4.57122	0.0325134	0.284225
ENSG00000158488	-1.71462	1.78565	4.56447	0.0326419	0.285184
ENSG00000169247	1.85764	1.42545	4.54054	0.0331012	0.288117
ENSG00000111341	1.1687	8.59821	4.53907	0.0331296	0.288117
ENSG00000151789	1.6701	2.93636	4.52444	0.033414	0.289876
ENSG00000104804	3.02037	-0.363648	4.51759	0.0335481	0.29059
ENSG00000124664	-1.73552	1.90498	4.50096	0.0338758	0.292594
ENSG00000275718	2.97228	-0.205658	4.49852	0.0339242	0.292845
ENSG00000161040	1.91351	1.14924	4.48649	0.0341637	0.294475
ENSG00000133640	2.21111	1.37762	4.47365	0.0344213	0.295759
ENSG00000170276	1.40899	2.84752	4.4711	0.0344727	0.295896
ENSG00000253368	1.02037	4.00421	4.46661	0.0345635	0.296339
ENSG00000172031	-2.30996	0.207348	4.45401	0.0348193	0.297869
ENSG00000196839	-1.21703	3.14517	4.4358	0.0351928	0.299871
ENSG00000072571	-1.70978	1.46522	4.4308	0.0352961	0.30008
ENSG00000187942	2.00398	2.40755	4.42931	0.0353268	0.300169
ENSG00000187634	-1.48764	2.79736	4.4238	0.0354411	0.300971
ENSG00000151575	-1.42724	2.37297	4.41303	0.0356655	0.302369
ENSG00000143494	-1.41297	2.69067	4.40809	0.0357688	0.302907
ENSG00000154736	1.14389	3.67154	4.39772	0.0359869	0.303567
ENSG00000163519	-1.46406	2.12391	4.38825	0.0361874	0.304919
ENSG00000133392	1.30021	9.83606	4.37515	0.0364666	0.30625
ENSG00000261611	2.33114	0.73335	4.37358	0.0365002	0.306363
ENSG00000187187	-1.52691	2.64731	4.36913	0.0365957	0.306665
ENSG00000214694	2.14005	0.631448	4.36893	0.0365999	0.306665
ENSG00000142149	-1.03259	3.33593	4.36761	0.0366283	0.306665
ENSG00000138778	-1.28498	3.13078	4.36625	0.0366575	0.306665
ENSG00000203760	-1.88677	1.51874	4.35689	0.0368596	0.308186
ENSG00000008735	-1.26816	2.68302	4.32787	0.0374932	0.311408
ENSG00000124237	2.03465	1.82492	4.32667	0.0375196	0.311408
ENSG00000284753	-1.67049	1.4242	4.31553	0.037766	0.312492
ENSG00000128203	-1.37265	2.45167	4.31189	0.0378469	0.31299
ENSG00000131746	-1.90727	1.18582	4.3107	0.0378734	0.313039
ENSG00000141293	-1.0551	3.36379	4.2968	0.0381841	0.314543
ENSG00000131409	1.12847	3.41023	4.29583	0.0382058	0.314543
ENSG00000112186	1.18217	3.30428	4.29092	0.0383164	0.314543
ENSG00000132436	-1.08767	3.30687	4.28948	0.0383489	0.314543
ENSG00000182218	-1.27924	3.08546	4.28929	0.0383531	0.314543
ENSG00000113578	1.33348	2.8238	4.28622	0.0384224	0.314543
ENSG00000144230	1.79057	1.75645	4.27959	0.0385727	0.314543
ENSG00000137807	-1.57144	2.20802	4.27808	0.038607	0.314543
ENSG00000187116	1.1822	3.60481	4.27446	0.0386892	0.314766
ENSG00000107796	1.0537	8.41792	4.26588	0.0388852	0.316062
ENSG00000278588	-1.20286	3.02413	4.2629	0.0389534	0.316277
ENSG00000205116	-1.77251	1.29145	4.2575	0.0390773	0.316775
ENSG00000125869	-1.81102	1.46045	4.249	0.0392734	0.317983
ENSG00000150967	-1.25682	2.62102	4.24741	0.0393102	0.317983
ENSG00000135127	-1.1503	3.19724	4.24256	0.0394227	0.318392
ENSG00000130700	1.44827	2.4451	4.23835	0.0395205	0.318834
ENSG00000131730	-1.63143	1.97384	4.22797	0.0397629	0.31961
ENSG00000144596	-1.92221	1.03766	4.22432	0.0398487	0.320119
ENSG00000197124	-1.26284	2.62461	4.21838	0.0399883	0.320623
ENSG00000138346	-1.32305	2.34565	4.21825	0.0399913	0.320623
ENSG00000214652	1.07301	3.65045	4.21806	0.039996	0.320623
ENSG00000186188	1.07024	3.80424	4.21615	0.0400408	0.320813
ENSG00000034239	2.23562	1.42223	4.21343	0.0401051	0.320937
ENSG00000158481	-1.29277	2.84257	4.20331	0.0403452	0.321624
ENSG00000162571	2.37247	0.740145	4.1718	0.0411021	0.325874
ENSG00000198523	1.00569	4.06545	4.16693	0.0412205	0.326593
ENSG00000169064	2.31112	1.22572	4.1438	0.0417872	0.328557
ENSG00000196584	-1.56875	1.62463	4.12399	0.0422793	0.330883
ENSG00000179029	1.01364	3.90907	4.12119	0.0423494	0.3309
ENSG00000283900	2.53517	-0.00964561	4.12041	0.0423688	0.3309
ENSG00000101134	-1.9725	0.35568	4.10813	0.0426774	0.33228
ENSG00000163507	-1.36097	2.2761	4.08897	0.043164	0.334356
ENSG00000161664	-1.8386	1.03202	4.08388	0.043294	0.33485
ENSG00000186710	2.37916	0.676113	4.07397	0.0435489	0.335874
ENSG00000215217	2.14235	1.04525	4.07352	0.0435604	0.335874
ENSG00000073737	-1.12027	3.03628	4.0727	0.0435815	0.335874
ENSG00000174740	1.76692	1.36577	4.06977	0.0436573	0.336288
ENSG00000113303	1.63672	2.22415	4.06553	0.043767	0.336961
ENSG00000125895	1.1567	3.27566	4.05021	0.0441659	0.339043
ENSG00000174945	-1.39362	2.21809	4.0437	0.0443365	0.34005
ENSG00000188817	2.07785	1.56314	4.02482	0.0448354	0.342271
ENSG00000175785	1.67138	1.62391	4.01359	0.0451349	0.343587
ENSG00000186654	-1.06718	3.24293	4.01176	0.045184	0.343587
ENSG00000178295	-1.06866	3.21541	4.00877	0.0452642	0.343949
ENSG00000254536	-1.67841	1.49733	4.00444	0.0453805	0.34466
ENSG00000167460	1.01084	9.15963	3.99689	0.0455844	0.345541
ENSG00000197299	-1.32049	2.27428	3.99586	0.0456121	0.345554
ENSG00000140284	-1.51486	1.97742	3.98438	0.045924	0.346705
ENSG00000144891	1.00669	3.43418	3.9723	0.0462545	0.348384
ENSG00000161653	-1.17817	3.23932	3.96818	0.0463679	0.348721
ENSG00000177192	-1.06087	3.25052	3.96504	0.0464543	0.348721
ENSG00000105717	-1.45825	1.98148	3.94687	0.0469587	0.350359
ENSG00000272573	2.47448	0.188929	3.9348	0.0472967	0.351814
ENSG00000282988	-1.04956	3.25171	3.9107	0.0479795	0.355
ENSG00000197275	-1.60371	1.85615	3.9099	0.0480025	0.355
ENSG00000169607	-1.74459	1.45532	3.89335	0.0484776	0.357443
ENSG00000235387	1.21855	2.90239	3.89073	0.0485532	0.357823
ENSG00000137101	-1.37074	2.42622	3.88912	0.0485999	0.357823
ENSG00000174500	-1.17594	2.92807	3.87037	0.0491457	0.361403
