# Supplementary material for: Systematic Analysis to Identify the MIR99AHG-has-miR-21-5p-EHD1 CeRNA Regulatory Network as Potential Biomarkers in Lung Cancer
Source: J Cancer. 2024 Mar 4;15(8):2391–402. doi: 10.7150/jca.93343 (PMC10937275; doi:10.7150/jca.93343)
Supplement: Supplementary file 1 — Table S1 Differentially expressed mRNAs (DEGs); Table S2 Differentially expressed miRNAs (DEMs); Table S3 Differentially expressed lncRNAs (DELs); Table S4 Selected miRNA and targeted lncRNAs and genes; Table S5 DEM-targeted genes; Table S6 Down-regulated lncRNA-mRNA interaction via LncRRIsearch; Table S7 The expression data of hsa-miR-21-5p in lung cancer; Table S8 Primer sequences and experimental results of RT-qPCR. [file jcav15p2391s1.zip › Supplementary_file/Table S2.xlsx]

## Sheet: Sheet 1
Table S2. Differentially expressed miRNAs (DEMs)
miRNA	log2(FC)	AveExpr	t	pvalue	padj	B
hsa-miR-21-5p	1.58339	15.9702	21.0545	4.52022e-05	0.00103965	3.00334
hsa-miR-155-5p	1.17441	11.1792	11.4389	0.000443608	0.00117677	0.141459
hsa-miR-139-5p	-6.57709	7.02418	-8.86646	0.00113288	0.00272062	-0.449421
hsa-miR-34c-5p	-5.74952	6.05776	-6.81146	0.00293243	0.00656947	-1.29003
hsa-miR-34b-3p	-4.47337	5.0336	-6.01086	0.00455784	0.0100685	-1.8304
hsa-miR-183-5p	2.3475	9.7887	5.73318	0.00537383	0.0118299	-1.68629
hsa-miR-9-5p	6.23736	6.52986	5.62902	0.00572608	0.0124754	-2.48266
hsa-miR-362-5p	1.43379	8.78638	5.26448	0.00720745	0.0153856	-2.07624
hsa-miR-182-5p	2.01603	11.2123	3.87536	0.0197718	0.0352115	-2.69887
hsa-miR-195-5p	-1.07604	10.9046	-3.62908	0.0242674	0.0425015	-2.85469
hsa-miR-30a-3p	-1.20669	11.2845	-3.13117	0.037769	0.0617154	-3.28726
hsa-miR-486-5p	-1.52338	10.874	-3.05574	0.0405262	0.0657126	-3.32024
