# Supplementary material for: Systematic Analysis to Identify the MIR99AHG-has-miR-21-5p-EHD1 CeRNA Regulatory Network as Potential Biomarkers in Lung Cancer
Source: J Cancer. 2024 Mar 4;15(8):2391–402. doi: 10.7150/jca.93343 (PMC10937275; doi:10.7150/jca.93343)
Supplement: Supplementary file 1 — Table S1 Differentially expressed mRNAs (DEGs); Table S2 Differentially expressed miRNAs (DEMs); Table S3 Differentially expressed lncRNAs (DELs); Table S4 Selected miRNA and targeted lncRNAs and genes; Table S5 DEM-targeted genes; Table S6 Down-regulated lncRNA-mRNA interaction via LncRRIsearch; Table S7 The expression data of hsa-miR-21-5p in lung cancer; Table S8 Primer sequences and experimental results of RT-qPCR. [file jcav15p2391s1.zip › Supplementary_file/Table S3.xlsx]

## Sheet: Sheet 1
Table S3. Differentially expressed lncRNAs (DELs)
LncRNA	baseMean	log2(FC)	IfcSE	stat	pvalue	padj
ENSG00000260244	187.16	-3.48474	0.512777	-6.79582	1.07695e-11	6.37121e-08
ENSG00000260482	38.8745	-9.11945	1.46498	-6.22495	4.81716e-10	1.42492e-06
ENSG00000205056	155.415	-3.73629	0.648896	-5.75791	8.51607e-09	1.67937e-05
ENSG00000287600	97.9308	-24.4149	4.32847	-5.64054	1.69519e-08	2.02484e-05
ENSG00000249859	597.602	-2.52504	0.44779	-5.63891	1.71132e-08	2.02484e-05
ENSG00000231764	72.7707	-24.0108	4.32865	-5.54696	2.90676e-08	2.86606e-05
ENSG00000230316	44.0063	-6.02768	1.15599	-5.21432	1.84497e-07	0.000150747
ENSG00000226777	291.308	-2.75802	0.530818	-5.19579	2.0385e-07	0.000150747
ENSG00000234840	78.9354	3.81433	0.746509	5.10955	3.2292e-07	0.000212266
ENSG00000259932	77.2582	3.90828	0.782923	4.99191	5.97866e-07	0.000353697
ENSG00000260035	78.4975	3.35021	0.690758	4.85005	1.23428e-06	0.000663818
ENSG00000261771	47.9773	20.9589	4.40834	4.75438	1.99054e-06	0.000981336
ENSG00000285628	21.4147	20.3882	4.40952	4.62368	3.76996e-06	0.00171562
ENSG00000267904	19.9734	20.2979	4.40967	4.60305	4.16354e-06	0.00175939
ENSG00000250133	21.0318	-8.2339	1.80062	-4.57281	4.81224e-06	0.00189795
ENSG00000238121	147.177	-2.28026	0.504652	-4.51848	6.22862e-06	0.00230303
ENSG00000232445	47.933	-5.39588	1.21215	-4.45149	8.52755e-06	0.00286803
ENSG00000288587	34.2027	8.26182	1.85803	4.44654	8.72627e-06	0.00286803
ENSG00000243479	14.8077	-7.72705	1.76608	-4.37525	1.21293e-05	0.00377669
ENSG00000246430	480.398	1.96475	0.458174	4.28821	1.80117e-05	0.00532785
ENSG00000267598	21.4302	7.59005	1.79374	4.23141	2.32226e-05	0.00638979
ENSG00000254143	24.5999	7.7851	1.84208	4.22625	2.37619e-05	0.00638979
ENSG00000273320	77.5391	2.89428	0.694169	4.16941	3.05387e-05	0.00785509
ENSG00000250334	20.6408	7.54148	1.81721	4.15004	3.32416e-05	0.00819406
ENSG00000247982	166.225	-2.70146	0.652759	-4.13852	3.49557e-05	0.00827191
ENSG00000253535	13.2764	-7.56878	1.83524	-4.12413	3.72135e-05	0.00846749
ENSG00000228100	18.8191	7.40544	1.80018	4.11373	3.89321e-05	0.00847381
ENSG00000229116	18.8373	7.40233	1.80484	4.10138	4.10701e-05	0.00847381
ENSG00000244215	21.3618	7.59018	1.85593	4.08968	4.31961e-05	0.00847381
ENSG00000253123	83.8548	3.23863	0.792138	4.08847	4.34228e-05	0.00847381
ENSG00000245164	164.089	-2.07128	0.507259	-4.08329	4.4403e-05	0.00847381
ENSG00000225783	406.45	-1.90478	0.471768	-4.03753	5.40174e-05	0.00955824
ENSG00000265752	18.3561	7.36612	1.82543	4.03528	5.45371e-05	0.00955824
ENSG00000228549	138.905	3.47574	0.8617	4.03358	5.49324e-05	0.00955824
ENSG00000238018	426.245	2.27193	0.566592	4.00982	6.07658e-05	0.0100366
ENSG00000253295	18.8988	7.41485	1.8522	4.00327	6.24732e-05	0.0100366
ENSG00000286289	308.979	1.95154	0.487635	4.00205	6.27949e-05	0.0100366
ENSG00000225938	88.7854	2.69602	0.675963	3.9884	6.65191e-05	0.0100366
ENSG00000283849	216.876	1.93283	0.485009	3.98514	6.74415e-05	0.0100366
ENSG00000255733	62.0695	-3.5383	0.888203	-3.98366	6.78608e-05	0.0100366
ENSG00000227467	17.7886	7.32091	1.84696	3.96377	7.37758e-05	0.0106453
ENSG00000230798	13.4838	-7.59265	1.92512	-3.944	8.01352e-05	0.0110259
ENSG00000287175	18.0142	7.33537	1.85989	3.94398	8.01411e-05	0.0110259
ENSG00000263586	70.5147	2.6002	0.668585	3.88911	0.000100613	0.0135278
ENSG00000240288	73.3731	-2.52273	0.650936	-3.87554	0.00010639	0.0139868
ENSG00000234184	12.1799	-7.44409	1.92775	-3.86155	0.000112669	0.0144902
ENSG00000205231	15.3708	7.11279	1.86344	3.81701	0.000135077	0.0169607
ENSG00000286129	956.065	-2.14966	0.56397	-3.81165	0.000138042	0.0169607
ENSG00000234155	11.7604	-7.39354	1.94193	-3.80732	0.000140479	0.0169607
ENSG00000244239	11.0017	-7.29772	1.92506	-3.79092	0.000150092	0.0177589
ENSG00000287401	14.7788	7.05401	1.87711	3.75791	0.00017134	0.0195293
ENSG00000279082	10.6462	-7.25089	1.92974	-3.75744	0.000171657	0.0195293
ENSG00000241158	172.608	2.4992	0.669384	3.73359	0.000188772	0.0210712
ENSG00000232233	26.9661	-5.93266	1.60199	-3.7033	0.000212816	0.0233152
ENSG00000232613	21.8485	-3.85519	1.04808	-3.67833	0.00023477	0.0251997
ENSG00000261390	14.3292	7.01039	1.90797	3.67426	0.000238537	0.0251997
ENSG00000256377	14	6.97346	1.91494	3.6416	0.000270952	0.0281219
ENSG00000228221	181.279	2.24984	0.622047	3.61684	0.000298223	0.0304188
ENSG00000233360	10.2584	-7.19803	1.99477	-3.60845	0.000308035	0.030887
ENSG00000207955	9.61376	-7.10384	1.99177	-3.56659	0.00036166	0.0356597
ENSG00000261889	147.913	2.69983	0.759029	3.55695	0.000375184	0.0363867
ENSG00000273100	43.7315	3.6331	1.02533	3.54336	0.000395069	0.0376973
ENSG00000253177	43.7187	3.68918	1.04384	3.53426	0.000408926	0.0384001
ENSG00000268388	986.138	1.53485	0.43544	3.52482	0.000423775	0.0391727
ENSG00000260278	14.2667	6.9983	1.98862	3.51917	0.000432901	0.0394007
ENSG00000271880	162.603	1.71857	0.48908	3.51387	0.000441624	0.0395855
ENSG00000255471	202.914	1.74415	0.497038	3.50909	0.00044965	0.0397034
ENSG00000268416	167.608	1.83473	0.523663	3.50364	0.000458943	0.039928
ENSG00000257894	215.37	1.67859	0.482873	3.47626	0.000508451	0.0435657
ENSG00000261054	13.2682	6.89327	1.98506	3.47258	0.000515483	0.0435657
ENSG00000262097	259.81	1.97192	0.56913	3.46481	0.000530616	0.044213
ENSG00000226604	9.12952	-7.02963	2.04132	-3.44366	0.000573891	0.0471547
ENSG00000255191	43.214	2.767	0.806323	3.43163	0.000599975	0.0484924
ENSG00000260398	77.1157	2.14064	0.624338	3.42866	0.000606564	0.0484924
ENSG00000242808	66.4283	-3.24885	0.950906	-3.41659	0.000634118	0.0498168
ENSG00000259080	8.8234	-6.98003	2.04448	-3.41408	0.000639973	0.0498168
ENSG00000276170	48.7267	2.67211	0.784138	3.40771	0.000655106	0.0503325
ENSG00000276850	319.69	1.92256	0.568483	3.38192	0.000719822	0.0545957
ENSG00000258819	147.462	1.92754	0.571736	3.37138	0.000747922	0.0560089
ENSG00000286282	11.1174	6.64536	1.98474	3.34823	0.000813301	0.0599272
ENSG00000286319	11.768	6.72087	2.00876	3.34578	0.000820504	0.0599272
ENSG00000283235	8.85658	-6.98443	2.09375	-3.33585	0.000850384	0.0613521
ENSG00000188242	48.1295	-3.41849	1.03008	-3.31866	0.000904521	0.0637298
ENSG00000256609	37.2637	3.26642	0.984293	3.31854	0.000904886	0.0637298
ENSG00000260943	378.255	-2.9766	0.899852	-3.30788	0.000940046	0.0652483
ENSG00000267452	22.4947	-4.72591	1.42977	-3.30537	0.000948504	0.0652483
ENSG00000286830	10.6188	6.57857	1.9959	3.29604	0.000980578	0.0664909
ENSG00000280026	9.17731	-7.03766	2.13778	-3.29205	0.000994612	0.0664909
ENSG00000269902	12.1446	6.76474	2.05587	3.29045	0.00100029	0.0664909
ENSG00000269954	27.1687	-3.91958	1.19236	-3.28724	0.00101176	0.0665062
ENSG00000122548	10.695	6.58988	2.02103	3.26066	0.00111154	0.071921
ENSG00000258760	8.13022	-6.86144	2.10545	-3.2589	0.00111845	0.071921
ENSG00000230061	8.45174	-6.91868	2.13298	-3.24367	0.00118002	0.074326
ENSG00000276107	248.354	2.78513	0.858832	3.24292	0.0011831	0.074326
ENSG00000271046	8.19499	-6.87259	2.1209	-3.24042	0.00119354	0.074326
ENSG00000241111	34.2346	3.62054	1.1216	3.22803	0.00124648	0.0768141
ENSG00000287189	58.687	3.78257	1.18023	3.20494	0.00135089	0.0815538
ENSG00000257718	12.6961	6.82983	2.1341	3.20033	0.00137272	0.0815538
ENSG00000229847	7.93589	-6.82751	2.1341	-3.19924	0.0013779	0.0815538
ENSG00000234899	10.6967	6.583	2.05776	3.19911	0.00137853	0.0815538
ENSG00000255874	198.048	2.02729	0.634833	3.19343	0.00140594	0.0823521
ENSG00000287620	70.3595	2.08618	0.654725	3.18635	0.00144083	0.0835679
ENSG00000231698	42.3186	2.51654	0.792427	3.17574	0.00149456	0.0857792
ENSG00000242125	568.777	-1.33944	0.422433	-3.17077	0.00152034	0.0857792
ENSG00000267374	17.7109	-4.987	1.573	-3.17037	0.00152245	0.0857792
ENSG00000226950	514.167	-1.39938	0.443011	-3.15879	0.00158423	0.088418
ENSG00000273203	37.3472	-3.43058	1.09234	-3.14058	0.00168614	0.093226
ENSG00000245719	8.38696	-6.90777	2.20739	-3.12939	0.0017517	0.0951085
ENSG00000251448	9.95453	6.47921	2.07051	3.12928	0.00175234	0.0951085
ENSG00000279968	10.029	6.4988	2.08057	3.12356	0.00178676	0.096095
ENSG00000259523	65.2638	2.4509	0.786249	3.1172	0.00182575	0.0973075
ENSG00000225706	64.4865	2.16182	0.695233	3.10949	0.00187413	0.098994
ENSG00000254810	45.3243	2.48098	0.800396	3.09969	0.00193725	0.100931
ENSG00000234880	20.5444	3.99412	1.28995	3.09634	0.00195928	0.100931
ENSG00000253821	44.2669	2.76204	0.892151	3.09593	0.00196197	0.100931
ENSG00000230615	148.226	1.60871	0.521763	3.08321	0.00204779	0.104437
ENSG00000233117	464.765	1.38129	0.449543	3.07265	0.00212166	0.107106
ENSG00000250240	7.35606	-6.71687	2.18748	-3.07059	0.00213633	0.107106
ENSG00000285928	48.4457	2.37662	0.775792	3.06347	0.00218787	0.108769
ENSG00000285006	8.99991	6.33718	2.07111	3.0598	0.00221487	0.109193
ENSG00000285600	16.2268	-4.59392	1.50474	-3.05297	0.0022659	0.110785
ENSG00000225489	27.7294	-3.65986	1.20122	-3.0468	0.00231295	0.112159
ENSG00000173811	9.64131	6.43186	2.11887	3.03551	0.00240126	0.115495
ENSG00000243319	34.1419	2.65693	0.876197	3.03234	0.00242667	0.115776
ENSG00000245468	26.6166	3.01844	0.996439	3.02923	0.00245181	0.115987
ENSG00000174171	47.2907	-2.25655	0.745486	-3.02695	0.00247032	0.115987
ENSG00000288548	8.81862	6.31199	2.09431	3.01387	0.00257936	0.120153
ENSG00000260475	29.198	3.46598	1.15274	3.00674	0.00264066	0.122048
ENSG00000265479	202.966	-1.48155	0.494429	-2.99648	0.00273121	0.125254
ENSG00000269289	10.2543	6.52065	2.19068	2.97654	0.00291521	0.132665
ENSG00000223770	9.05351	6.34505	2.13724	2.96881	0.0029896	0.135011
ENSG00000261514	7.41927	-6.7309	2.27648	-2.95671	0.00310941	0.136915
ENSG00000249096	89.8593	-1.99897	0.676233	-2.95604	0.00311617	0.136915
ENSG00000205086	21.0399	3.76619	1.27496	2.95397	0.00313719	0.136915
ENSG00000228950	8.51785	6.25595	2.11834	2.95323	0.0031447	0.136915
ENSG00000286435	24.6076	4.25882	1.44222	2.95295	0.00314748	0.136915
ENSG00000278621	108.19	2.99839	1.01637	2.9501	0.00317674	0.13704
ENSG00000236499	29.674	-2.66414	0.903886	-2.94743	0.00320426	0.13704
ENSG00000197301	45.0595	-2.34383	0.795989	-2.94455	0.00323426	0.13704
ENSG00000232234	33.2842	2.6584	0.903077	2.94371	0.003243	0.13704
ENSG00000234161	12.3982	6.80531	2.31358	2.94146	0.00326665	0.13706
ENSG00000223392	10.4866	-7.22817	2.46524	-2.93203	0.00336751	0.140297
ENSG00000281344	76.9025	-2.10298	0.719288	-2.92369	0.00345908	0.141678
ENSG00000237174	8.53964	6.25788	2.14045	2.92363	0.00345981	0.141678
ENSG00000287935	8.30866	6.22107	2.13002	2.92066	0.00349293	0.141678
ENSG00000230408	8.23779	6.20799	2.12577	2.92034	0.00349646	0.141678
ENSG00000288007	20.0403	3.95063	1.35442	2.91683	0.00353607	0.142309
ENSG00000284669	811.891	12.8339	4.40744	2.91188	0.00359263	0.143608
ENSG00000282840	21.6133	3.72642	1.28134	2.90822	0.00363496	0.14406
ENSG00000283213	53.6366	2.21083	0.760598	2.9067	0.00365263	0.14406
ENSG00000225572	114.43	1.56632	0.539388	2.90389	0.00368553	0.144395
ENSG00000287303	8.66891	6.28494	2.16595	2.9017	0.00371144	0.144453
ENSG00000249679	91.6838	2.01028	0.693774	2.8976	0.00376025	0.144833
ENSG00000253552	130.81	1.84164	0.635754	2.89678	0.00377015	0.144833
ENSG00000223542	8.27221	6.21359	2.1487	2.8918	0.00383046	0.1462
ENSG00000223511	6.69369	-6.5822	2.28702	-2.87807	0.00400121	0.151738
ENSG00000265799	8.61175	6.26862	2.1835	2.8709	0.00409301	0.154231
ENSG00000253522	11.7133	6.71979	2.34344	2.86748	0.00413748	0.15492
ENSG00000232220	8.98979	6.33063	2.21182	2.86219	0.00420728	0.156543
ENSG00000263165	6.38758	-6.51414	2.28064	-2.85627	0.00428644	0.158491
ENSG00000259471	7.80027	6.13409	2.15083	2.85196	0.00434505	0.15966
ENSG00000237914	26.9505	-4.02404	1.41221	-2.84947	0.0043792	0.159922
ENSG00000225339	175.252	-2.37689	0.838115	-2.83599	0.00456834	0.165278
ENSG00000227145	6.50015	-6.53986	2.30678	-2.83506	0.00458174	0.165278
ENSG00000285631	8.08486	6.18154	2.18356	2.83094	0.00464108	0.166086
ENSG00000271551	7.99606	6.16261	2.17839	2.82898	0.0046697	0.166086
ENSG00000174403	8.05197	6.18315	2.18663	2.8277	0.00468835	0.166086
ENSG00000228824	15.8721	-4.34155	1.53724	-2.82425	0.00473913	0.166885
ENSG00000233871	7.89808	6.14532	2.18209	2.81625	0.00485874	0.169355
ENSG00000248719	6.21023	-6.47337	2.299	-2.81574	0.00486652	0.169355
ENSG00000259772	57.9638	-1.87871	0.670121	-2.80354	0.00505454	0.174869
ENSG00000287656	53.3601	-3.12185	1.11502	-2.79981	0.0051132	0.17587
ENSG00000267226	11.4937	6.6868	2.392	2.79548	0.00518221	0.177213
ENSG00000179136	23.968	2.86501	1.02852	2.78555	0.00534368	0.181685
ENSG00000272865	21.9643	3.47382	1.24813	2.78322	0.00538216	0.181948
ENSG00000278206	12.0618	-4.7451	1.7062	-2.78109	0.00541769	0.182108
ENSG00000224660	856.796	-1.27163	0.458377	-2.7742	0.00553375	0.184959
ENSG00000275431	7.83005	6.13861	2.21488	2.77153	0.00557928	0.185433
ENSG00000261613	8.25636	6.21255	2.24439	2.76804	0.00563951	0.186256
ENSG00000245025	797.902	1.06657	0.385614	2.76591	0.00567648	0.186256
ENSG00000224137	21.8974	-2.67203	0.967032	-2.76313	0.00572504	0.186256
ENSG00000234111	6.66287	-6.5735	2.37925	-2.76285	0.00572999	0.186256
ENSG00000227392	87.6388	-2.41631	0.87871	-2.74984	0.00596247	0.190116
ENSG00000287439	148.963	-2.65106	0.964088	-2.74982	0.00596288	0.190116
ENSG00000244953	123.186	2.55594	0.929741	2.74909	0.00597617	0.190116
ENSG00000275830	46.4099	2.70026	0.98226	2.74903	0.00597727	0.190116
ENSG00000272143	88.2874	1.6381	0.597379	2.74215	0.00610384	0.192786
ENSG00000266088	16.4204	-4.19818	1.53166	-2.74094	0.0061264	0.192786
ENSG00000285957	7.51104	6.08364	2.2216	2.7384	0.00617392	0.192793
ENSG00000287346	29.6396	-2.51799	0.920838	-2.73446	0.00624834	0.192793
ENSG00000259884	50.272	2.75668	1.00896	2.73219	0.00629142	0.192793
ENSG00000226252	174.48	1.54715	0.566467	2.73122	0.00630995	0.192793
ENSG00000235997	683.605	1.41214	0.517066	2.73106	0.00631305	0.192793
ENSG00000259070	153.37	1.94379	0.711857	2.73059	0.00632216	0.192793
ENSG00000243144	28.7487	2.52324	0.92506	2.72765	0.0063788	0.193523
ENSG00000224478	6.43538	-6.5257	2.39437	-2.72544	0.00642162	0.19373
ENSG00000243384	58.375	1.98836	0.729962	2.72392	0.00645113	0.19373
ENSG00000276851	7.19969	6.01632	2.21079	2.72135	0.00650166	0.194176
ENSG00000235532	26.9601	-2.48151	0.912379	-2.71983	0.00653162	0.194176
ENSG00000241743	23.6138	-2.64722	0.974319	-2.71699	0.00658781	0.194867
ENSG00000287477	7.29359	6.03038	2.22163	2.7144	0.00663969	0.195425
ENSG00000228274	91.915	-1.59275	0.588069	-2.70844	0.00676001	0.197981
ENSG00000273106	7.29642	6.03799	2.23634	2.69994	0.00693513	0.202109
ENSG00000256615	23.4982	3.43028	1.27301	2.69463	0.00704668	0.204354
ENSG00000257283	6.90576	5.95834	2.21444	2.69068	0.00713058	0.205778
ENSG00000267122	30.1591	2.50056	0.932181	2.68249	0.00730768	0.20851
ENSG00000233251	327.568	1.4298	0.533256	2.68126	0.00733451	0.20851
ENSG00000234883	54.7223	-1.83835	0.686191	-2.67907	0.00738276	0.20851
ENSG00000270164	73.2805	-1.75305	0.654463	-2.6786	0.00739304	0.20851
ENSG00000267506	8.51573	-6.92953	2.58736	-2.67822	0.00740146	0.20851
ENSG00000228709	56.8884	-2.50791	0.937423	-2.67533	0.00746565	0.209321
ENSG00000235437	728.771	-1.10805	0.414503	-2.6732	0.0075131	0.209658
ENSG00000232527	7.53878	6.08596	2.28118	2.6679	0.00763263	0.211994
ENSG00000237481	5.72678	-6.35561	2.38461	-2.66527	0.00769273
ENSG00000258168	188.961	1.8763	0.704176	2.66454	0.00770937	0.213125
ENSG00000203930	3927.8	1.2264	0.460754	2.66172	0.00777433	0.213921
ENSG00000275120	159.297	1.38339	0.520326	2.65869	0.00784449	0.214461
ENSG00000246640	64.4456	1.76851	0.66564	2.65686	0.00788719	0.214461
ENSG00000225929	10.4261	6.55013	2.46598	2.6562	0.00790274	0.214461
ENSG00000225670	110.303	2.02637	0.763723	2.65328	0.00797138	0.214478
ENSG00000243715	7.25063	6.025	2.27094	2.65309	0.00797586	0.214478
ENSG00000286004	66.8517	-2.25003	0.848625	-2.65138	0.00801644	0.214594
ENSG00000273199	25.4199	2.52524	0.955336	2.6433	0.00821033	0.217968
ENSG00000233223	184.742	1.39398	0.527414	2.64305	0.00821618	0.217968
ENSG00000236304	85.7035	1.85154	0.702695	2.63491	0.00841598	0.222272
ENSG00000259925	49.7674	2.03918	0.777488	2.62277	0.00872174	0.229024
ENSG00000286534	8.12865	-6.86243	2.61903	-2.62021	0.00878746	0.229024
ENSG00000286452	8.17958	-6.86964	2.6218	-2.6202	0.00878777	0.229024
ENSG00000272783	36.467	2.3469	0.89802	2.61342	0.00896409	0.232594
ENSG00000238279	58.95	2.40157	0.920068	2.61021	0.00904879	0.233608
ENSG00000224215	42.7693	2.35618	0.903115	2.60895	0.00908213	0.233608
ENSG00000233760	29.827	2.47132	0.948902	2.6044	0.00920358	0.235707
ENSG00000207751	5.41988	-6.2769	2.41154	-2.60286	0.00924485
ENSG00000259723	5.85476	-6.38928	2.45874	-2.5986	0.0093606
ENSG00000286147	6.82619	5.9363	2.28458	2.59842	0.00936545	0.238819
ENSG00000286407	6.46078	5.8597	2.25872	2.59426	0.00947944	0.240688
ENSG00000265485	9.04852	6.35102	2.44999	2.59226	0.0095348	0.241059
ENSG00000188693	6.71701	5.91567	2.28422	2.5898	0.00960304	0.241307
ENSG00000286373	32.8667	2.16456	0.836067	2.58898	0.00962619	0.241307
ENSG00000228058	5.67741	-6.34483	2.453	-2.58656	0.009694
ENSG00000251230	176.37	1.57056	0.607279	2.58623	0.00970333	0.242215
ENSG00000235885	8.97891	6.33809	2.45632	2.58032	0.00987099	0.244267
ENSG00000261026	17.7525	3.77037	1.46248	2.57807	0.00993534	0.244267
ENSG00000241684	532.251	1.1711	0.454374	2.57739	0.00995507	0.244267
ENSG00000221857	81.6205	1.77896	0.69033	2.57698	0.00996684	0.244267
ENSG00000286314	56.1292	-1.75856	0.682643	-2.57611	0.009992	0.244267
ENSG00000288700	29.9393	3.8052	1.4786	2.57351	0.0100673	0.245095
ENSG00000228109	57.0925	-1.99944	0.778775	-2.56742	0.0102459	0.247527
ENSG00000280055	42.5376	-2.82314	1.10011	-2.56624	0.0102808	0.247527
ENSG00000227544	68.0429	1.66399	0.648518	2.56584	0.0102927	0.247527
ENSG00000268355	64.1627	1.77404	0.692192	2.56292	0.0103795	0.248603
ENSG00000285606	8.8339	6.31449	2.46527	2.56138	0.0104257	0.248704
ENSG00000224259	24.9716	-2.9975	1.17343	-2.55449	0.0106345	0.252664
ENSG00000246528	5.24254	-6.22872	2.44029	-2.55245	0.0106968
ENSG00000285612	10.4513	-4.53503	1.77741	-2.55149	0.0107264	0.253087
ENSG00000286997	113.463	1.42748	0.559551	2.55112	0.0107378	0.253087
ENSG00000271856	41.1747	-2.18079	0.857265	-2.5439	0.0109624	0.255707
ENSG00000251009	6.31639	5.82482	2.29013	2.54344	0.0109766	0.255707
ENSG00000288018	6.21842	5.80295	2.28181	2.54313	0.0109863	0.255707
ENSG00000198358	34.0567	2.50022	0.983564	2.54201	0.0110218	0.255707
ENSG00000237813	34.5732	2.28244	0.902054	2.53027	0.0113976	0.26339
ENSG00000264012	21.392	2.86897	1.13892	2.51903	0.0117679	0.269906
ENSG00000251325	6.14302	5.78971	2.29847	2.51894	0.0117708	0.269906
ENSG00000267774	112.241	1.72164	0.684309	2.51587	0.0118738	0.271218
ENSG00000287923	5.30653	-6.24724	2.48404	-2.51495	0.0119049
ENSG00000261118	24.0061	-2.46966	0.983291	-2.51163	0.0120176	0.273447
ENSG00000287917	27.1758	2.96037	1.17955	2.50975	0.0120816	0.27385
ENSG00000287658	6.42558	5.847	2.33131	2.50804	0.0121404	0.274133
ENSG00000226419	212.918	-1.47709	0.589873	-2.50407	0.0122772	0.275677
ENSG00000228397	6.28678	5.82685	2.32776	2.50321	0.0123074	0.275677
ENSG00000287081	44.1727	1.99312	0.79669	2.50175	0.0123581	0.275677
ENSG00000259692	52.7037	-1.97297	0.788987	-2.50064	0.0123968	0.275677
ENSG00000260293	79.5621	-1.98156	0.792902	-2.49913	0.01245	0.275677
ENSG00000223561	95.6704	1.65703	0.663333	2.49803	0.0124884	0.275677
ENSG00000258010	5.06519	-6.17887	2.47397	-2.49755	0.0125054
ENSG00000229124	113.599	1.39054	0.558174	2.49123	0.0127303	0.278558
ENSG00000261439	5.29033	-6.24293	2.5061	-2.49109	0.0127351
ENSG00000285190	89.2113	1.45433	0.58383	2.49101	0.012738	0.278558
ENSG00000271991	6.57726	5.88381	2.3626	2.49039	0.0127602	0.278558
ENSG00000233729	45.3803	1.87767	0.755236	2.4862	0.0129116	0.27943
ENSG00000236975	6.23025	5.80185	2.33517	2.48455	0.0129716	0.27943
ENSG00000248464	8.57859	6.26428	2.52225	2.48361	0.013006	0.27943
ENSG00000288704	8.65007	6.27597	2.52703	2.48354	0.0130085	0.27943
ENSG00000226239	31.9903	2.12168	0.854559	2.48278	0.0130363	0.27943
ENSG00000277215	5.91453	5.73155	2.31105	2.48007	0.0131358
ENSG00000238140	8.58975	-4.35655	1.75719	-2.47928	0.0131648	0.281005
ENSG00000270933	26.2107	-2.92313	1.17954	-2.4782	0.0132047	0.281005
ENSG00000235304	9.67795	-4.41701	1.78419	-2.47565	0.0132995	0.282007
ENSG00000237870	29.7285	2.2779	0.920762	2.47393	0.0133637	0.282355
ENSG00000241388	43.9843	-3.25714	1.31753	-2.47215	0.0134302	0.282751
ENSG00000274080	14.6724	-3.79558	1.53816	-2.46761	0.0136019	0.285351
ENSG00000267147	7.16095	-6.6796	2.7106	-2.46425	0.01373	0.286269
ENSG00000223949	47.1452	-1.9179	0.778393	-2.46393	0.0137425	0.286269
ENSG00000237424	118.132	-1.48399	0.602888	-2.46147	0.0138369	0.287224
ENSG00000232057	8.08638	6.18719	2.51962	2.4556	0.0140648	0.290935
ENSG00000257817	6.00939	5.76324	2.34814	2.45439	0.0141125
ENSG00000254417	8.01897	6.17784	2.51726	2.45419	0.0141202	0.291009
ENSG00000281398	113.811	-2.06395	0.841862	-2.45165	0.0142202	0.291009
ENSG00000227502	68.7695	1.78644	0.728735	2.45143	0.0142289	0.291009
ENSG00000253973	12.2758	-3.51162	1.43301	-2.45052	0.0142651	0.291009
ENSG00000225285	31.3999	2.94346	1.20241	2.44796	0.0143668	0.292076
ENSG00000234913	5.96429	-5.40308	2.21006	-2.44477	0.0144944
ENSG00000274213	23.8336	2.55563	1.0466	2.44185	0.0146123	0.295569
ENSG00000268027	79.3214	-1.82084	0.745881	-2.4412	0.0146385	0.295569
ENSG00000215386	318.366	1.06079	0.434838	2.4395	0.0147078	0.295956
ENSG00000286326	4.87165	-6.12259	2.51159	-2.43773	0.0147797
ENSG00000260859	16.47	3.08125	1.26441	2.43691	0.0148133	0.296535
ENSG00000231128	7.25821	-4.98046	2.04424	-2.43634	0.0148368	0.296535
ENSG00000229228	4.85546	-6.11792	2.51139	-2.43607	0.0148479
ENSG00000287408	28.5842	-2.24899	0.924647	-2.43227	0.0150045	0.298878
ENSG00000226530	53.6335	-1.72915	0.711695	-2.42962	0.0151146	0.299502
ENSG00000261766	13.1293	-3.03245	1.24839	-2.42908	0.0151371	0.299502
ENSG00000287133	5.83309	5.71112	2.35246	2.42772	0.0151941
ENSG00000261427	13.8621	4.44192	1.82976	2.42759	0.0151994	0.299732
ENSG00000288714	5.91203	5.73866	2.36507	2.42643	0.0152483
ENSG00000279467	26.422	-2.29272	0.945674	-2.42443	0.0153326	0.301355
ENSG00000287910	8.28591	6.21354	2.56766	2.41992	0.015524	0.304106
ENSG00000260823	32.6716	3.13938	1.29886	2.41702	0.015648	0.304642
ENSG00000251432	102.089	1.42399	0.589188	2.41688	0.0156544	0.304642
ENSG00000250786	214.82	1.12987	0.468394	2.41223	0.0158554	0.306809
ENSG00000257060	4.91945	-6.13793	2.54472	-2.41202	0.0158643
ENSG00000235777	13.0853	-2.97132	1.23194	-2.41191	0.0158694	0.306809
ENSG00000232807	221.713	1.29925	0.539015	2.41041	0.0159346	0.307065
ENSG00000288156	146.764	-1.49244	0.620086	-2.40682	0.0160919	0.308773
ENSG00000203804	283.127	1.32276	0.55011	2.40454	0.016193	0.308773
ENSG00000260440	7.88267	6.15516	2.56065	2.40375	0.0162279	0.308773
ENSG00000260772	67.3997	3.1803	1.32311	2.40366	0.016232	0.308773
ENSG00000285619	4.77449	-6.09436	2.53624	-2.40291	0.0162653
ENSG00000258256	4.96881	-6.15035	2.56235	-2.40028	0.0163827
ENSG00000264964	5.88929	5.72156	2.38709	2.39688	0.0165355
ENSG00000272508	10.5346	4.10357	1.7121	2.39681	0.0165387	0.31275
ENSG00000231412	8.00851	6.16452	2.57217	2.39663	0.0165468	0.31275
ENSG00000261373	61.9222	-2.12675	0.88867	-2.39318	0.016703	0.314697
ENSG00000237248	266.922	1.5454	0.646785	2.38936	0.0168779	0.316982
ENSG00000232754	5.9164	5.7267	2.40257	2.38358	0.0171453
ENSG00000260862	5.89257	5.72115	2.40253	2.3813	0.0172514
ENSG00000267199	95.5016	-2.13301	0.896238	-2.37996	0.0173147	0.323645
ENSG00000125462	21.1606	-8.2419	3.4639	-2.37937	0.0173421	0.323645
ENSG00000229153	104.925	1.48538	0.624921	2.37692	0.0174581	0.324665
ENSG00000226659	5.45443	5.61795	2.36369	2.37677	0.0174649
ENSG00000196756	390.838	-1.36858	0.576028	-2.3759	0.0175064	0.324665
ENSG00000227256	4.7421	-6.08481	2.56128	-2.3757	0.0175159
ENSG00000256751	205.585	-1.16707	0.491822	-2.37294	0.0176469	0.326248
ENSG00000286234	5.4306	5.61205	2.36521	2.37274	0.0176565
ENSG00000253924	4.64573	-6.05428	2.5518	-2.37255	0.0176658
ENSG00000241884	4.7105	-6.0737	2.56148	-2.37117	0.0177319
ENSG00000229953	14.0423	-3.36553	1.41962	-2.37073	0.0177528	0.327183
ENSG00000274460	33.3549	-2.12713	0.897869	-2.36909	0.0178319	0.32762
ENSG00000250509	8.15148	6.18971	2.61502	2.36699	0.0179336	0.328468
ENSG00000261432	5.80285	5.71464	2.41523	2.36608	0.0179775
ENSG00000224271	6.58033	-6.55763	2.77618	-2.3621	0.0181716	0.331464
ENSG00000228793	26.19	2.27332	0.962727	2.36134	0.0182092	0.331464
ENSG00000260578	19.4167	2.5324	1.07394	2.35806	0.0183708	0.332723
ENSG00000242282	77.2354	1.61008	0.682918	2.35765	0.0183909	0.332723
ENSG00000228692	5.5876	5.65757	2.40165	2.3557	0.018488
ENSG00000260879	7.30842	6.04175	2.56551	2.35499	0.018523	0.334092
ENSG00000259647	7.61586	6.10601	2.59756	2.35067	0.0187395	0.33542
ENSG00000266010	115.259	1.32163	0.56233	2.35028	0.0187592	0.33542
ENSG00000227954	125.883	1.22448	0.521027	2.35013	0.0187667	0.33542
ENSG00000260021	5.58557	5.65443	2.40664	2.34951	0.0187981
ENSG00000223930	65.289	1.63154	0.695258	2.34667	0.0189422	0.336998
ENSG00000261008	33.4709	-2.98401	1.27188	-2.34614	0.018969	0.336998
ENSG00000122043	4.75908	-6.08814	2.5976	-2.34376	0.0190906
ENSG00000224292	5.30942	5.57862	2.38068	2.34328	0.0191148
ENSG00000274297	5.35708	5.59068	2.39057	2.33864	0.0193541
ENSG00000258738	206.251	1.44079	0.616358	2.33759	0.0194084	0.343626
ENSG00000177699	153.328	-1.80553	0.772704	-2.33663	0.0194582	0.343626
ENSG00000253364	8.90379	-4.29467	1.84159	-2.33205	0.0196982	0.346829
ENSG00000234156	5.24914	5.56052	2.38851	2.32803	0.0199104
ENSG00000261888	117.008	1.40264	0.602901	2.32648	0.019993	0.350975
ENSG00000253686	37.6903	-3.03667	1.31032	-2.3175	0.0204763	0.358396
ENSG00000269888	12.4728	5.35461	2.31361	2.31439	0.0206461	0.35914
ENSG00000251584	7.09577	5.99642	2.59204	2.31339	0.0207009	0.35914
ENSG00000259941	7.09577	5.99642	2.59204	2.31339	0.0207009	0.35914
ENSG00000253669	93.6124	1.83546	0.79452	2.31015	0.0208801	0.361189
ENSG00000287255	32.426	2.65063	1.15035	2.3042	0.0212113	0.365848
ENSG00000229621	6.29199	-6.49104	2.81935	-2.30232	0.0213171	0.366605
ENSG00000287493	7.39078	6.04832	2.63067	2.29916	0.021496	0.36861
ENSG00000253288	87.2114	-1.44668	0.630751	-2.29359	0.0218143	0.372355
ENSG00000251209	47.4035	-2.2299	0.972423	-2.29313	0.0218403	0.372355
ENSG00000225548	6.19326	-6.47018	2.82561	-2.28984	0.0220307	0.373449
ENSG00000286591	6.19326	-6.47018	2.82561	-2.28984	0.0220307	0.373449
ENSG00000245904	69.0304	-1.41019	0.617047	-2.28538	0.0222907	0.376776
ENSG00000232623	4.54935	-6.02313	2.6356	-2.28529	0.0222957
ENSG00000270959	215.737	1.14376	0.501141	2.28231	0.022471	0.378743
ENSG00000286559	4.51618	-6.01462	2.63557	-2.28209	0.0224839
ENSG00000204620	65.8065	1.48908	0.653122	2.27995	0.0226109	0.380016
ENSG00000258451	5.10288	5.52394	2.42714	2.2759	0.022852
ENSG00000287554	5.17624	5.53636	2.43541	2.27328	0.0230094
ENSG00000242385	10.2225	3.98572	1.75435	2.2719	0.0230923	0.387009
ENSG00000236617	5.12671	5.53018	2.43543	2.27072	0.0231637
ENSG00000262211	5.06972	5.51078	2.4276	2.27005	0.0232045
ENSG00000286076	18.4285	2.62743	1.15754	2.26984	0.0232172	0.388002
ENSG00000238194	4.99557	5.49014	2.42021	2.26846	0.0233012
ENSG00000235126	6.97041	5.96478	2.63289	2.26548	0.023483	0.391339
ENSG00000258441	687.453	1.16345	0.514542	2.26113	0.0237511	0.394695
ENSG00000235890	71.2655	-2.12804	0.944773	-2.25244	0.0242946	0.402597
ENSG00000228630	5.99972	-6.42439	2.85229	-2.25236	0.0242996
ENSG00000266445	4.24245	-5.92327	2.64023	-2.24347	0.0248667
ENSG00000287382	96.8596	1.37407	0.61251	2.24335	0.0248742	0.41105
ENSG00000270076	7.25635	6.02158	2.68758	2.24052	0.025057	0.412917
ENSG00000243083	5.14387	5.5312	2.47154	2.23796	0.0252238
ENSG00000277631	21.0447	2.34542	1.04853	2.23687	0.0252951	0.415683
ENSG00000259828	4.32342	-5.94979	2.66162	-2.2354	0.025391
ENSG00000262898	4.92205	5.46688	2.44828	2.23295	0.0255524
ENSG00000271133	13.1063	3.30326	1.48163	2.22948	0.0257823	0.422516
ENSG00000287881	6.48477	5.87016	2.63674	2.2263	0.0259942	0.423745
ENSG00000236081	55.5458	-9.63396	4.32885	-2.22552	0.0260461	0.423745
ENSG00000266283	43.2267	1.72225	0.773996	2.22513	0.0260722	0.423745
ENSG00000213057	27.6444	-2.32207	1.04416	-2.22386	0.0261579	0.423974
ENSG00000235269	5.87252	-6.39148	2.87737	-2.2213	0.0263309
ENSG00000271853	122.376	1.79975	0.810357	2.22093	0.0263554	0.426007
ENSG00000234949	6.51573	5.87245	2.64689	2.21862	0.0265123	0.427375
ENSG00000259933	4.98108	5.4904	2.48085	2.21311	0.0268898
ENSG00000229618	28.0963	-3.27355	1.47958	-2.21248	0.0269332	0.432981
ENSG00000266456	4.35581	-5.96031	2.6983	-2.20891	0.0271807
ENSG00000229498	19.5857	2.93995	1.33132	2.2083	0.0272231	0.435807
ENSG00000227082	4.81287	5.43868	2.46318	2.20799	0.0272449
ENSG00000270035	4.76583	5.42291	2.4562	2.20784	0.0272552
ENSG00000261305	22.7235	-2.97827	1.34896	-2.20783	0.0272563	0.435807
ENSG00000255234	6.62153	5.8916	2.67292	2.20418	0.0275117	0.437702
ENSG00000286379	33.4002	2.01023	0.912072	2.20402	0.0275229	0.437702
ENSG00000262703	9.31093	-3.6483	1.65657	-2.20232	0.0276427	0.437947
ENSG00000272473	12.4814	3.31276	1.50479	2.20148	0.027702	0.437947
ENSG00000244300	462.331	1.10218	0.501092	2.19955	0.0278388	0.437947
ENSG00000285730	31.6687	-1.86001	0.845741	-2.19926	0.0278592	0.437947
ENSG00000261441	182.383	4.4968	2.04594	2.19792	0.0279548	0.437947
ENSG00000235770	184.036	1.08701	0.494648	2.19753	0.0279824	0.437947
ENSG00000223734	4.742	5.41614	2.46566	2.19663	0.0280471
ENSG00000272620	1186.17	-3.92165	1.78782	-2.19354	0.0282685	0.441257
ENSG00000283383	4.83936	5.44676	2.48372	2.19298	0.0283087
ENSG00000213373	5.14042	5.52275	2.51853	2.19284	0.0283187
ENSG00000253357	4.77908	5.42702	2.47494	2.19278	0.0283229
ENSG00000237596	51.362	1.58891	0.724888	2.19194	0.0283838	0.441891
ENSG00000237945	351.19	-1.17187	0.535325	-2.18908	0.0285913	0.443952
ENSG00000285797	4.14529	-5.8908	2.69439	-2.18632	0.0287922
ENSG00000250344	15.6668	-3.21964	1.47321	-2.18546	0.0288548	0.446872
ENSG00000259868	6.39195	5.84558	2.67782	2.18296	0.0290388	0.448547
ENSG00000179066	4.06511	-5.86141	2.6892	-2.17961	0.0292862
ENSG00000230699	5.66279	-6.33901	2.90902	-2.17909	0.0293253
ENSG00000270332	22.743	2.72541	1.25139	2.17791	0.0294128	0.453023
ENSG00000272631	105.045	1.58404	0.728006	2.17586	0.0295654	0.453023
ENSG00000259242	10.0165	-3.8756	1.78121	-2.17582	0.0295687	0.453023
ENSG00000250564	5.61264	-6.32819	2.91019	-2.1745	0.0296679
ENSG00000273141	24.5569	2.13599	0.982536	2.17395	0.0297086	0.453023
ENSG00000259343	82.5357	-1.33348	0.614624	-2.16958	0.0300384	0.456831
ENSG00000233058	118.298	-1.51718	0.699646	-2.1685	0.0301205	0.456905
ENSG00000233611	4.1291	-5.8853	2.71519	-2.16755	0.0301933
ENSG00000260896	4.1291	-5.8853	2.71519	-2.16755	0.0301933
ENSG00000286161	6.39179	5.84074	2.69823	2.16465	0.0304142	0.459574
ENSG00000287270	19.6455	2.67819	1.23752	2.16416	0.0304518	0.459574
ENSG00000250551	4.12988	-5.88361	2.72104	-2.16226	0.0305978
ENSG00000287920	494.729	-1.21426	0.562345	-2.15929	0.030828	0.464068
ENSG00000260942	128.37	-1.14925	0.532573	-2.15792	0.0309341	0.464111
ENSG00000272431	6.09615	5.78254	2.68054	2.15723	0.0309878	0.464111
ENSG00000249706	16.703	2.84887	1.32304	2.15328	0.031297	0.46668
ENSG00000226562	10.0635	-4.16909	1.93645	-2.15295	0.0313223	0.46668
ENSG00000253806	4.63141	5.38046	2.5001	2.1521	0.0313894
ENSG00000261706	4.63141	5.38046	2.5001	2.1521	0.0313894
ENSG00000249318	3.98414	-5.83323	2.71147	-2.15131	0.0314515
ENSG00000274092	76.4451	1.66681	0.774978	2.15078	0.0314938	0.46668
ENSG00000284685	84.7677	1.30974	0.609073	2.15038	0.0315255	0.46668
ENSG00000270022	759.302	1.80277	0.838892	2.14899	0.0316352	0.46668
ENSG00000253917	8.55552	6.27237	2.91947	2.14846	0.0316774	0.46668
ENSG00000272138	13.7588	-3.59454	1.67341	-2.14803	0.0317115	0.46668
ENSG00000223502	4.75462	5.42237	2.52722	2.14559	0.031906
ENSG00000267383	91.1061	-1.35825	0.633209	-2.14503	0.0319504	0.468175
ENSG00000285857	46.8711	-1.75761	0.819487	-2.14477	0.0319714	0.468175
ENSG00000228526	403.125	-1.11801	0.522765	-2.13865	0.0324643	0.473773
ENSG00000175967	44.5647	2.72979	1.27768	2.13653	0.0326365	0.473773
ENSG00000260249	77.2202	-1.77327	0.830154	-2.13607	0.0326737	0.473773
ENSG00000286508	125.923	1.26362	0.591564	2.13607	0.032674	0.473773
ENSG00000259644	48.0811	1.62242	0.759924	2.13498	0.0327625	0.473894
ENSG00000251604	5.4191	-6.27757	2.94167	-2.13402	0.0328413
ENSG00000272411	4.59824	5.36592	2.51468	2.13384	0.0328562
ENSG00000229178	19.7556	-3.44196	1.61387	-2.13273	0.0329465	0.475394
ENSG00000260719	25.9884	-1.99679	0.937592	-2.1297	0.0331966	0.476671
ENSG00000288054	6.26591	5.80975	2.72914	2.12879	0.0332717	0.476671
ENSG00000274925	144.429	-1.10756	0.520291	-2.12873	0.0332768	0.476671
ENSG00000267107	576.305	1.01029	0.475459	2.12488	0.0335969	0.480094
ENSG00000257859	4.54996	5.35423	2.52032	2.12442	0.0336347
ENSG00000249035	67.3693	1.36728	0.644322	2.12205	0.0338336	0.482312
ENSG00000287237	4.47644	5.32862	2.51135	2.12181	0.0338537
ENSG00000274215	65.468	1.77738	0.838697	2.11922	0.0340721	0.483526
ENSG00000274370	50.6426	1.71094	0.807393	2.1191	0.0340822	0.483526
ENSG00000269220	50.278	-1.63629	0.773453	-2.11556	0.034382	0.486612
ENSG00000281404	31.9557	-1.86132	0.880985	-2.11277	0.0346207	0.488822
ENSG00000286847	6.13928	5.79495	2.7442	2.11171	0.0347116	0.488938
ENSG00000286689	3.85538	-5.78505	2.74191	-2.10986	0.0348702
ENSG00000272686	113.531	1.1435	0.54208	2.10946	0.0349045	0.490487
ENSG00000229901	3.93556	-5.81602	2.76001	-2.10725	0.0350961
ENSG00000216895	116.854	-1.20016	0.570475	-2.10379	0.0353971	0.49623
ENSG00000249345	5.82651	5.71209	2.71766	2.10184	0.0355673
ENSG00000228863	29.7089	-2.02354	0.96329	-2.10066	0.0356708	0.498829
ENSG00000267519	4258.64	1.20679	0.57473	2.09975	0.0357511	0.498829
ENSG00000283183	5.22556	-6.22511	2.97485	-2.09258	0.0363869
ENSG00000241596	5.77761	5.70304	2.72704	2.09129	0.0365019
ENSG00000272787	22.9945	-2.15097	1.02901	-2.09032	0.0365892	0.509322
ENSG00000269901	3.7906	-5.76132	2.76131	-2.08644	0.0369387
ENSG00000214999	16.8263	-2.55219	1.2254	-2.08274	0.0372752	0.517653
ENSG00000249258	18.2196	2.83294	1.36098	2.08154	0.0373848	0.517959
ENSG00000224043	118.166	1.51332	0.72768	2.07966	0.037557	0.519128
ENSG00000233532	6.63903	-4.54718	2.18844	-2.07782	0.0377262	0.520252
ENSG00000255644	24.5466	2.26637	1.0924	2.07467	0.0380172	0.52204
ENSG00000273664	4.34139	5.28592	2.54786	2.07465	0.0380189
ENSG00000260196	64.8808	-1.61077	0.776668	-2.07394	0.0380845	0.52204
ENSG00000258101	26.5185	1.90653	0.919724	2.07294	0.0381777	0.52204
ENSG00000271380	65.0443	1.78281	0.86041	2.07205	0.038261	0.52204
ENSG00000277987	33.2763	-2.97235	1.43476	-2.07166	0.0382971	0.52204
ENSG00000235665	5.61472	5.66132	2.73554	2.06954	0.0384953
ENSG00000271614	199.128	1.04482	0.505722	2.06599	0.0388297	0.526924
ENSG00000272977	104.397	-1.29818	0.628373	-2.06595	0.0388335	0.526924
ENSG00000286191	30.5553	-2.6039	1.26202	-2.06327	0.0390867	0.529146
ENSG00000274949	3.75821	-5.7493	2.78858	-2.06173	0.0392337
ENSG00000165511	241.682	1.17974	0.572326	2.06131	0.0392735	0.530461
ENSG00000256879	16.0119	2.83925	1.37999	2.05744	0.0396444	0.534251
ENSG00000231768	66.3258	1.33891	0.651333	2.05565	0.0398165	0.53535
ENSG00000261520	28.3917	-2.40918	1.1728	-2.05421	0.0399556	0.536003
ENSG00000268307	20.3873	-2.79091	1.36016	-2.05189	0.0401802	0.536436
ENSG00000286256	66.8514	1.48316	0.723159	2.05095	0.0402721	0.536436
ENSG00000267607	586.803	3.39911	1.65785	2.05031	0.0403341	0.536436
ENSG00000233421	99.1954	4.25419	2.07507	2.05014	0.0403506	0.536436
ENSG00000244578	5.03202	-6.17067	3.01036	-2.04981	0.0403827
ENSG00000254560	5.03202	-6.17067	3.01036	-2.04981	0.0403827
ENSG00000267815	4.22225	5.24832	2.56119	2.04918	0.040445
ENSG00000272405	34.494	-1.90073	0.928292	-2.04756	0.0406032	0.538584
ENSG00000272482	32.6081	-1.80708	0.883586	-2.04517	0.0408384	0.540492
ENSG00000248222	44.8995	1.63609	0.800998	2.04256	0.0410958	0.542685
ENSG00000277782	98.0287	1.43443	0.702981	2.0405	0.0413006	0.543667
ENSG00000258099	3.67803	-5.71682	2.80329	-2.03933	0.0414174
ENSG00000260423	32.9306	2.39763	1.1757	2.03932	0.0414181	0.543667
ENSG00000287629	27.4782	2.48648	1.21944	2.03904	0.0414459	0.543667
ENSG00000250986	44.8163	1.58965	0.780249	2.03736	0.0416139	0.544664
ENSG00000267504	30.6328	1.88528	0.926089	2.03574	0.0417762	0.54558
ENSG00000260460	4.21025	5.23822	2.57378	2.03522	0.0418286
ENSG00000246084	23.9392	-2.5126	1.23485	-2.03474	0.0418773	0.545696
ENSG00000249293	4.16134	5.22828	2.5705	2.03395	0.0419562
ENSG00000265478	4.16134	5.22828	2.5705	2.03395	0.0419562
ENSG00000224945	57.9834	1.42053	0.698704	2.0331	0.0420428	0.546497
ENSG00000285848	58.3445	2.03026	0.998996	2.0323	0.0421235	0.546497
ENSG00000235785	3.61326	-5.69193	2.80759	-2.02734	0.0426277
ENSG00000280953	3.61326	-5.69193	2.80759	-2.02734	0.0426277
ENSG00000273771	23.5215	2.5937	1.2809	2.0249	0.0428778	0.554073
ENSG00000273156	52.7507	1.8776	0.927333	2.02473	0.0428947	0.554073
ENSG00000261863	70.998	1.57715	0.779666	2.02285	0.0430883	0.554846
ENSG00000248690	48.4268	1.71117	0.846419	2.02165	0.0432123	0.554846
ENSG00000254109	200.626	1.11909	0.553617	2.02142	0.043236	0.554846
ENSG00000256443	16.0828	-2.23805	1.10776	-2.02035	0.043347	0.555067
ENSG00000232739	4.16259	5.2228	2.58631	2.0194	0.0434452
ENSG00000255545	41.5178	-2.60765	1.29276	-2.01711	0.043684	0.558174
ENSG00000286230	5.55286	5.63545	2.79594	2.01559	0.0438433
ENSG00000224186	51.6527	-1.52158	0.755234	-2.01471	0.0439346	0.560167
ENSG00000257746	18.2997	-2.74677	1.36473	-2.01268	0.0441486	0.561684
ENSG00000277911	6.57729	-3.85584	1.91896	-2.00934	0.0445009	0.561761
ENSG00000286416	53.2466	1.36753	0.680893	2.00844	0.0445964	0.561761
ENSG00000251562	82136.7	-1.20483	0.600063	-2.00784	0.0446598	0.561761
ENSG00000267339	14.6432	-3.55501	1.77144	-2.00685	0.0447661	0.561761
ENSG00000272463	127.55	1.04858	0.522729	2.00596	0.0448604	0.561761
ENSG00000240990	4.83848	-6.1141	3.04816	-2.00583	0.0448743
ENSG00000249082	4.83848	-6.1141	3.04816	-2.00583	0.0448743
ENSG00000250546	4.83848	-6.1141	3.04816	-2.00583	0.0448743
ENSG00000260763	4.83848	-6.1141	3.04816	-2.00583	0.0448743
ENSG00000282890	4.06337	5.19525	2.59107	2.00506	0.0449565
ENSG00000284930	15.248	2.99878	1.49669	2.00361	0.0451122	0.561761
ENSG00000267397	20.0479	2.17521	1.08714	2.00086	0.0454074	0.561761
ENSG00000239677	13.2224	3.8468	1.92288	2.00054	0.0454415	0.561761
ENSG00000268108	7.25743	-5.01689	2.5101	-1.99868	0.0456427	0.561761
ENSG00000225683	47.7156	1.82475	0.912997	1.99864	0.0456471	0.561761
ENSG00000151303	6.5375	4.37457	2.18882	1.9986	0.045652	0.561761
ENSG00000223764	83.5507	-1.18883	0.594871	-1.99846	0.0456665	0.561761
ENSG00000255400	11.4995	3.1883	1.59596	1.99773	0.0457459	0.561761
ENSG00000284966	129.184	1.40084	0.701247	1.99764	0.0457552	0.561761
ENSG00000253187	28.0632	-8.64903	4.32971	-1.9976	0.0457597	0.561761
ENSG00000287616	7.25044	6.03409	3.02099	1.99739	0.0457833	0.561761
ENSG00000237357	5.2261	5.55963	2.78499	1.99628	0.0459031
ENSG00000232748	115.825	1.7111	0.857176	1.99621	0.045911	0.561761
ENSG00000225742	15.7584	-3.28385	1.6454	-1.99577	0.0459588	0.561761
ENSG00000267529	77.7886	-1.18232	0.593056	-1.99361	0.046195	0.562325
ENSG00000261334	20.0914	2.27704	1.14272	1.99265	0.0463002	0.562448
ENSG00000274904	5.2029	5.55198	2.78881	1.99081	0.0465021
ENSG00000239203	10.3675	2.95668	1.48528	1.99065	0.0465188	0.563946
ENSG00000277135	20.9944	2.55447	1.28669	1.9853	0.0471115	0.56824
ENSG00000287926	16.9417	2.71838	1.36956	1.98485	0.0471613	0.56824
ENSG00000261103	5.19757	5.5496	2.79959	1.98229	0.0474467
ENSG00000238039	31.0355	1.96681	0.992346	1.98198	0.0474815	0.569778
ENSG00000276724	5.27829	5.56931	2.81049	1.98161	0.0475224
ENSG00000257681	7.12877	-3.96512	2.00373	-1.97887	0.047831	0.57281
ENSG00000287655	3.95606	5.15252	2.60474	1.97813	0.0479138
ENSG00000287679	84.9402	1.21378	0.613924	1.97709	0.0480312	0.574046
ENSG00000272711	48.1558	-1.53167	0.775083	-1.97613	0.0481396	0.574181
ENSG00000256948	160.331	1.3007	0.658746	1.97451	0.048324	0.575221
ENSG00000226516	5.32312	5.57446	2.82399	1.97397	0.0483857
ENSG00000287896	5.32312	5.57446	2.82399	1.97397	0.0483857
ENSG00000274508	3.97864	5.16636	2.61793	1.97346	0.0484437
ENSG00000242512	193.103	-8.30929	4.21764	-1.97013	0.0488238	0.579986
ENSG00000239572	8.70293	3.81157	1.93628	1.96851	0.0490097	0.579986
ENSG00000274605	83.6054	-1.14556	0.581966	-1.96843	0.0490184	0.579986
ENSG00000286320	113.621	1.0519	0.534867	1.96665	0.0492231	0.580088
ENSG00000267136	100.717	-1.0733	0.546233	-1.96491	0.0494246	0.581304
ENSG00000233656	3.48449	-5.63871	2.8702	-1.96457	0.0494637
ENSG00000272183	43.608	-1.43906	0.732962	-1.96335	0.0496056	0.582276
ENSG00000266709	63.3483	-1.29902	0.661923	-1.9625	0.0497045	0.58228
ENSG00000146666	4.64494	-6.05522	3.08851	-1.96056	0.0499302
ENSG00000286519	4.64494	-6.05522	3.08851	-1.96056	0.0499302
