# Supplementary material for: Systematic Analysis to Identify the MIR99AHG-has-miR-21-5p-EHD1 CeRNA Regulatory Network as Potential Biomarkers in Lung Cancer
Source: J Cancer. 2024 Mar 4;15(8):2391–402. doi: 10.7150/jca.93343 (PMC10937275; doi:10.7150/jca.93343)
Supplement: Supplementary file 1 — Table S1 Differentially expressed mRNAs (DEGs); Table S2 Differentially expressed miRNAs (DEMs); Table S3 Differentially expressed lncRNAs (DELs); Table S4 Selected miRNA and targeted lncRNAs and genes; Table S5 DEM-targeted genes; Table S6 Down-regulated lncRNA-mRNA interaction via LncRRIsearch; Table S7 The expression data of hsa-miR-21-5p in lung cancer; Table S8 Primer sequences and experimental results of RT-qPCR. [file jcav15p2391s1.zip › Supplementary_file/Table S4.xlsx]

## Sheet: Sheet1
Table S4.Selected miRNA and targeted lncRNAs and genes
Selected miRNA	Targeted lncRNAs	Targeted genes
hsa-miR-21-5p	DANCR	RECK
	GHRLOS	TIMP3
	HELLPAR	EHD1
	HNF1A-AS1	RASGRP1
	LINC01572	ERG
	LINC01278
	LINC02593
	PVT1
	SLC16A1-AS1
	SNHG17
	SNHG3
	SNHG4
	VPS9D1-AS1
	GATA2-AS1
	LINC00632
	MIR99AHG
