# Supplementary material for: Systematic Analysis to Identify the MIR99AHG-has-miR-21-5p-EHD1 CeRNA Regulatory Network as Potential Biomarkers in Lung Cancer
Source: J Cancer. 2024 Mar 4;15(8):2391–402. doi: 10.7150/jca.93343 (PMC10937275; doi:10.7150/jca.93343)
Supplement: Supplementary file 1 — Table S1 Differentially expressed mRNAs (DEGs); Table S2 Differentially expressed miRNAs (DEMs); Table S3 Differentially expressed lncRNAs (DELs); Table S4 Selected miRNA and targeted lncRNAs and genes; Table S5 DEM-targeted genes; Table S6 Down-regulated lncRNA-mRNA interaction via LncRRIsearch; Table S7 The expression data of hsa-miR-21-5p in lung cancer; Table S8 Primer sequences and experimental results of RT-qPCR. [file jcav15p2391s1.zip › Supplementary_file/Table S5.xlsx]

## Sheet: Sheet 1
Table S5. DEM-targeted genes
miRNA	geneId	geneName	species	cell_line	tissue	category	method	positive_negative	direct_indirect	up_down	condition
hsa-miR-196b-5p	ENSG00000088756	ARHGAP28	Homo sapiens	HEK293	Kidney	Embryonic/Fetal	PAR-CLIP	POSITIVE	DIRECT	DOWN	mild MNase digestion
hsa-miR-196b-5p	ENSG00000088756	ARHGAP28	Homo sapiens	BETA Cells	Pancreas	Normal/Primary	HITS-CLIP	POSITIVE	DIRECT	DOWN
hsa-miR-196b-5p	ENSG00000115760	BIRC6	Homo sapiens	HELA	Cervix	Cancer/Malignant	HITS-CLIP	POSITIVE	DIRECT	DOWN	Hela cells were treated with control shRNA.
hsa-miR-196b-5p	ENSG00000089234	BRAP	Homo sapiens	HEK293	Kidney	Embryonic/Fetal	PAR-CLIP	POSITIVE	DIRECT	DOWN	mild MNase digestion
hsa-miR-196b-5p	ENSG00000186073	C15orf41	Homo sapiens	HEK293	Kidney	Embryonic/Fetal	Chimeric fragments	POSITIVE	DIRECT	DOWN
hsa-miR-196b-5p	ENSG00000198668	CALM1	Homo sapiens	HEK293	Kidney	Embryonic/Fetal	PAR-CLIP	POSITIVE	DIRECT	DOWN	mild MNase digestion
hsa-miR-196b-5p	ENSG00000160014	CALM3	Homo sapiens	HEK293	Kidney	Embryonic/Fetal	PAR-CLIP	POSITIVE	DIRECT	DOWN	mild MNase digestion
hsa-miR-196b-5p	ENSG00000160014	CALM3	Homo sapiens	BC3	Pleura	Cancer/Malignant	HITS-CLIP	POSITIVE	DIRECT	DOWN
hsa-miR-196b-5p	ENSG00000160014	CALM3	Homo sapiens	EF3DAGO2		Normal/Primary	PAR-CLIP	POSITIVE	DIRECT	DOWN
hsa-miR-196b-5p	ENSG00000160014	CALM3	Homo sapiens	293S	Kidney	Embryonic/Fetal	HITS-CLIP	POSITIVE	DIRECT	DOWN	treatment: arsenite
hsa-miR-196b-5p	ENSG00000108588	CCDC47	Homo sapiens	HEK293	Kidney	Embryonic/Fetal	PAR-CLIP	POSITIVE	DIRECT	DOWN	mild MNase digestion
hsa-miR-196b-5p	ENSG00000108588	CCDC47	Homo sapiens	HELA	Cervix	Cancer/Malignant	HITS-CLIP	POSITIVE	DIRECT	DOWN	Hela cells were treated with control shRNA.
hsa-miR-196b-5p	ENSG00000107443	CCNJ	Homo sapiens	BETA Cells	Pancreas	Normal/Primary	HITS-CLIP	POSITIVE	DIRECT	DOWN
hsa-miR-196b-5p	ENSG00000107443	CCNJ	Homo sapiens	HEK293	Kidney	Embryonic/Fetal	PAR-CLIP	POSITIVE	DIRECT	DOWN	mild MNase digestion
hsa-miR-196b-5p	ENSG00000111276	CDKN1B	Homo sapiens	HEK293	Kidney	Embryonic/Fetal	Chimeric fragments	POSITIVE	DIRECT	DOWN
hsa-miR-196b-5p	ENSG00000111276	CDKN1B	Homo sapiens	HEK293	Kidney	Embryonic/Fetal	PAR-CLIP	POSITIVE	DIRECT	DOWN
hsa-miR-196b-5p	ENSG00000111276	CDKN1B	Homo sapiens	BC3	Pleura	Cancer/Malignant	PAR-CLIP	POSITIVE	DIRECT	DOWN
hsa-miR-196b-5p	ENSG00000153046	CDYL	Homo sapiens	HEK293	Kidney	Embryonic/Fetal	PAR-CLIP	POSITIVE	DIRECT	DOWN	mild MNase digestion
hsa-miR-196b-5p	ENSG00000164692	COL1A2	Homo sapiens	HMSC	Bone Marrow	Stem/Progenitor	HITS-CLIP	POSITIVE	DIRECT	DOWN
hsa-miR-196b-5p	ENSG00000168542	COL3A1	Homo sapiens	HMSC	Bone Marrow	Stem/Progenitor	HITS-CLIP	POSITIVE	DIRECT	DOWN
hsa-miR-196b-5p	ENSG00000111269	CREBL2	Homo sapiens	HEK293	Kidney	Embryonic/Fetal	PAR-CLIP	POSITIVE	DIRECT	DOWN	mild MNase digestion
hsa-miR-196b-5p	ENSG00000146038	DCDC2	Homo sapiens	HEK293	Kidney	Embryonic/Fetal	PAR-CLIP	POSITIVE	DIRECT	DOWN	mild MNase digestion
hsa-miR-196b-5p	ENSG00000160305	DIP2A	Homo sapiens	BETA Cells	Pancreas	Normal/Primary	HITS-CLIP	POSITIVE	DIRECT	DOWN
hsa-miR-196b-5p	ENSG00000197217	ENTPD4	Homo sapiens	HEK293	Kidney	Embryonic/Fetal	PAR-CLIP	POSITIVE	DIRECT	DOWN	mild MNase digestion
hsa-miR-196b-5p	ENSG00000135333	EPHA7	Homo sapiens	293S	Kidney	Embryonic/Fetal	HITS-CLIP	POSITIVE	DIRECT	DOWN	no treatment (control)
hsa-miR-196b-5p	ENSG00000135333	EPHA7	Homo sapiens	293S	Kidney	Embryonic/Fetal	HITS-CLIP	POSITIVE	DIRECT	DOWN	treatment:hippuristanol
hsa-miR-196b-5p	ENSG00000135333	EPHA7	Homo sapiens	HEK293	Kidney	Embryonic/Fetal	PAR-CLIP	POSITIVE	DIRECT	DOWN	mild MNase digestion
hsa-miR-196b-5p	ENSG00000116903	EXOC8	Homo sapiens	HELA	Cervix	Cancer/Malignant	HITS-CLIP	POSITIVE	DIRECT	DOWN	Hela cells were treated with control shRNA.
hsa-miR-196b-5p	ENSG00000116903	EXOC8	Homo sapiens	HEK293	Kidney	Embryonic/Fetal	PAR-CLIP	POSITIVE	DIRECT	DOWN	mild MNase digestion
hsa-miR-196b-5p	ENSG00000116903	EXOC8	Homo sapiens	HEK293	Kidney	Embryonic/Fetal	PAR-CLIP	POSITIVE	DIRECT	DOWN
hsa-miR-196b-5p	ENSG00000116903	EXOC8	Homo sapiens	HEK293	Kidney	Embryonic/Fetal	Chimeric fragments	POSITIVE	DIRECT	DOWN
hsa-miR-196b-5p	ENSG00000134590	FAM127A	Homo sapiens	293S	Kidney	Embryonic/Fetal	HITS-CLIP	POSITIVE	DIRECT	DOWN	no treatment (control)
hsa-miR-196b-5p	ENSG00000203950	FAM127B	Homo sapiens	HEK293	Kidney	Embryonic/Fetal	PAR-CLIP	POSITIVE	DIRECT	DOWN	mild MNase digestion
hsa-miR-196b-5p	ENSG00000203950	FAM127B	Homo sapiens	HEK293	Kidney	Embryonic/Fetal	PAR-CLIP	POSITIVE	DIRECT	DOWN
hsa-miR-196b-5p	ENSG00000141448	GATA6	Homo sapiens	293S	Kidney	Embryonic/Fetal	HITS-CLIP	POSITIVE	DIRECT	DOWN	treatment: arsenite
hsa-miR-196b-5p	ENSG00000141448	GATA6	Homo sapiens	293S	Kidney	Embryonic/Fetal	HITS-CLIP	POSITIVE	DIRECT	DOWN	no treatment (control)
hsa-miR-196b-5p	ENSG00000141448	GATA6	Homo sapiens	HEK293	Kidney	Embryonic/Fetal	Chimeric fragments	POSITIVE	DIRECT	DOWN
hsa-miR-196b-5p	ENSG00000141448	GATA6	Homo sapiens	293S	Kidney	Embryonic/Fetal	HITS-CLIP	POSITIVE	DIRECT	DOWN	treatment:hippuristanol
hsa-miR-196b-5p	ENSG00000141448	GATA6	Homo sapiens	HELA	Cervix	Cancer/Malignant	HITS-CLIP	POSITIVE	DIRECT	DOWN	Hela cells were treated with control shRNA.
hsa-miR-196b-5p	ENSG00000141448	GATA6	Homo sapiens	293S	Kidney	Embryonic/Fetal	HITS-CLIP	POSITIVE	DIRECT	DOWN	treatment: emetine
hsa-miR-196b-5p	ENSG00000141448	GATA6	Homo sapiens	HEK293	Kidney	Embryonic/Fetal	PAR-CLIP	POSITIVE	DIRECT	DOWN	mild MNase digestion
hsa-miR-196b-5p	ENSG00000141448	GATA6	Homo sapiens	HEK293	Kidney	Embryonic/Fetal	PAR-CLIP	POSITIVE	DIRECT	DOWN
hsa-miR-196b-5p	ENSG00000113196	HAND1	Homo sapiens	293S	Kidney	Embryonic/Fetal	HITS-CLIP	POSITIVE	DIRECT	DOWN	treatment: arsenite
hsa-miR-196b-5p	ENSG00000113196	HAND1	Homo sapiens	293S	Kidney	Embryonic/Fetal	HITS-CLIP	POSITIVE	DIRECT	DOWN	no treatment (control)
hsa-miR-196b-5p	ENSG00000149948	HMGA2	Homo sapiens	293S	Kidney	Embryonic/Fetal	HITS-CLIP	POSITIVE	DIRECT	DOWN	treatment: arsenite
hsa-miR-196b-5p	ENSG00000149948	HMGA2	Homo sapiens	HELA	Cervix	Cancer/Malignant	HITS-CLIP	POSITIVE	DIRECT	DOWN	Hela cells were treated with control shRNA.
hsa-miR-196b-5p	ENSG00000106004	HOXA5	Homo sapiens	HEK293	Kidney	Embryonic/Fetal	Chimeric fragments	POSITIVE	DIRECT	DOWN
hsa-miR-196b-5p	ENSG00000106004	HOXA5	Homo sapiens	HEK293	Kidney	Embryonic/Fetal	PAR-CLIP	POSITIVE	DIRECT	DOWN	mild MNase digestion
hsa-miR-196b-5p	ENSG00000122592	HOXA7	Homo sapiens	HEK293	Kidney	Embryonic/Fetal	PAR-CLIP	POSITIVE	DIRECT	DOWN	mild MNase digestion
hsa-miR-196b-5p	ENSG00000122592	HOXA7	Homo sapiens	HEK293	Kidney	Embryonic/Fetal	Chimeric fragments	POSITIVE	DIRECT	DOWN
hsa-miR-196b-5p	ENSG00000078399	HOXA9	Homo sapiens	HELA	Cervix	Cancer/Malignant	Luciferase Reporter Assay	POSITIVE	DIRECT	DOWN
hsa-miR-196b-5p	ENSG00000078399	HOXA9	Homo sapiens	HEK293T	Kidney	Embryonic/Fetal	Luciferase Reporter Assay	POSITIVE	DIRECT	DOWN
hsa-miR-196b-5p	ENSG00000078399	HOXA9	Homo sapiens	HEK293	Kidney	Embryonic/Fetal	PAR-CLIP	POSITIVE	DIRECT	DOWN	mild MNase digestion
hsa-miR-196b-5p	ENSG00000078399	HOXA9	Homo sapiens	293S	Kidney	Embryonic/Fetal	HITS-CLIP	POSITIVE	DIRECT	DOWN	treatment: arsenite
hsa-miR-196b-5p	ENSG00000078399	HOXA9	Homo sapiens	293S	Kidney	Embryonic/Fetal	HITS-CLIP	POSITIVE	DIRECT	DOWN	no treatment (control)
hsa-miR-196b-5p	ENSG00000108511	HOXB6	Homo sapiens	HEK293	Kidney	Embryonic/Fetal	PAR-CLIP	POSITIVE	DIRECT	DOWN	mild MNase digestion
hsa-miR-196b-5p	ENSG00000108511	HOXB6	Homo sapiens	HEK293	Kidney	Embryonic/Fetal	PAR-CLIP	POSITIVE	DIRECT	DOWN
hsa-miR-196b-5p	ENSG00000108511	HOXB6	Homo sapiens	293S	Kidney	Embryonic/Fetal	HITS-CLIP	POSITIVE	DIRECT	DOWN	treatment: emetine
hsa-miR-196b-5p	ENSG00000108511	HOXB6	Homo sapiens	293S	Kidney	Embryonic/Fetal	HITS-CLIP	POSITIVE	DIRECT	DOWN	treatment:hippuristanol
hsa-miR-196b-5p	ENSG00000260027	HOXB7	Homo sapiens	HEK293	Kidney	Embryonic/Fetal	PAR-CLIP	POSITIVE	DIRECT	DOWN	mild MNase digestion
hsa-miR-196b-5p	ENSG00000260027	HOXB7	Homo sapiens	HELA	Cervix	Cancer/Malignant	HITS-CLIP	POSITIVE	DIRECT	DOWN	Hela cells were treated with control shRNA.
hsa-miR-196b-5p	ENSG00000120068	HOXB8	Homo sapiens	HEK293	Kidney	Embryonic/Fetal	Chimeric fragments	POSITIVE	DIRECT	DOWN
hsa-miR-196b-5p	ENSG00000120068	HOXB8	Homo sapiens	FLPIN_TREX_293	Kidney	Normal/Primary	CLASH	POSITIVE	DIRECT	DOWN
hsa-miR-196b-5p	ENSG00000037965	HOXC8	Homo sapiens	293S	Kidney	Embryonic/Fetal	HITS-CLIP	POSITIVE	DIRECT	DOWN	treatment: arsenite
hsa-miR-196b-5p	ENSG00000037965	HOXC8	Homo sapiens	HS5	Bone Marrow	Normal/Primary	HITS-CLIP	POSITIVE	DIRECT	DOWN
hsa-miR-196b-5p	ENSG00000037965	HOXC8	Homo sapiens	FLPIN_TREX_293	Kidney	Normal/Primary	CLASH	POSITIVE	DIRECT	DOWN
hsa-miR-196b-5p	ENSG00000037965	HOXC8	Homo sapiens	HEK293	Kidney	Embryonic/Fetal	PAR-CLIP	POSITIVE	DIRECT	DOWN	mild MNase digestion
hsa-miR-196b-5p	ENSG00000168395	ING5	Homo sapiens	HEK293	Kidney	Embryonic/Fetal	PAR-CLIP	POSITIVE	DIRECT	DOWN	mild MNase digestion
hsa-miR-196b-5p	ENSG00000123700	KCNJ2	Homo sapiens	HEK293	Kidney	Embryonic/Fetal	PAR-CLIP	POSITIVE	DIRECT	DOWN	mild MNase digestion
hsa-miR-196b-5p	ENSG00000161813	LARP4	Homo sapiens	HEK293	Kidney	Embryonic/Fetal	PAR-CLIP	POSITIVE	DIRECT	DOWN	mild MNase digestion
hsa-miR-196b-5p	ENSG00000198799	LRIG2	Homo sapiens	HEK293	Kidney	Embryonic/Fetal	Chimeric fragments	POSITIVE	DIRECT	DOWN
hsa-miR-196b-5p	ENSG00000139263	LRIG3	Homo sapiens	293S	Kidney	Embryonic/Fetal	HITS-CLIP	POSITIVE	DIRECT	DOWN	no treatment (control)
hsa-miR-196b-5p	ENSG00000139263	LRIG3	Homo sapiens	HEK293	Kidney	Embryonic/Fetal	Chimeric fragments	POSITIVE	DIRECT	DOWN
hsa-miR-196b-5p	ENSG00000139263	LRIG3	Homo sapiens	293S	Kidney	Embryonic/Fetal	HITS-CLIP	POSITIVE	DIRECT	DOWN	treatment: emetine
hsa-miR-196b-5p	ENSG00000139263	LRIG3	Homo sapiens	293S	Kidney	Embryonic/Fetal	HITS-CLIP	POSITIVE	DIRECT	DOWN	treatment: arsenite
hsa-miR-196b-5p	ENSG00000139263	LRIG3	Homo sapiens	293S	Kidney	Embryonic/Fetal	HITS-CLIP	POSITIVE	DIRECT	DOWN	treatment:hippuristanol
hsa-miR-196b-5p	ENSG00000247626	MARS2	Homo sapiens	HELA	Cervix	Cancer/Malignant	HITS-CLIP	POSITIVE	DIRECT	DOWN	Hela cells were treated with control shRNA.
hsa-miR-196b-5p	ENSG00000103202	NME4	Homo sapiens	293S	Kidney	Embryonic/Fetal	HITS-CLIP	POSITIVE	DIRECT	DOWN	treatment:emetine
hsa-miR-196b-5p	ENSG00000177463	NR2C2	Homo sapiens	293S	Kidney	Embryonic/Fetal	HITS-CLIP	POSITIVE	DIRECT	DOWN	treatment: arsenite
hsa-miR-196b-5p	ENSG00000177463	NR2C2	Homo sapiens	HEK293	Kidney	Embryonic/Fetal	PAR-CLIP	POSITIVE	DIRECT	DOWN	mild MNase digestion
hsa-miR-196b-5p	ENSG00000148200	NR6A1	Homo sapiens	HEK293	Kidney	Embryonic/Fetal	PAR-CLIP	POSITIVE	DIRECT	DOWN	mild MNase digestion
hsa-miR-196b-5p	ENSG00000148200	NR6A1	Homo sapiens	293S	Kidney	Embryonic/Fetal	HITS-CLIP	POSITIVE	DIRECT	DOWN	no treatment (control)
hsa-miR-196b-5p	ENSG00000213281	NRAS	Homo sapiens	HELA	Cervix	Cancer/Malignant	HITS-CLIP	POSITIVE	DIRECT	DOWN	Hela cells were treated with control shRNA.
hsa-miR-196b-5p	ENSG00000213281	NRAS	Homo sapiens	HEK293	Kidney	Embryonic/Fetal	PAR-CLIP	POSITIVE	DIRECT	DOWN
hsa-miR-196b-5p	ENSG00000155100	OTUD6B	Homo sapiens	BC3	Pleura	Cancer/Malignant	PAR-CLIP	POSITIVE	DIRECT	DOWN
hsa-miR-196b-5p	ENSG00000155100	OTUD6B	Homo sapiens	EF3DAGO2		Normal/Primary	PAR-CLIP	POSITIVE	DIRECT	DOWN
hsa-miR-196b-5p	ENSG00000155100	OTUD6B	Homo sapiens	HEK293	Kidney	Embryonic/Fetal	PAR-CLIP	POSITIVE	DIRECT	DOWN	mild MNase digestion
hsa-miR-196b-5p	ENSG00000124171	PARD6B	Homo sapiens	293S	Kidney	Embryonic/Fetal	HITS-CLIP	POSITIVE	DIRECT	DOWN	no treatment (control)
hsa-miR-196b-5p	ENSG00000168495	POLR3D	Homo sapiens	HELA	Cervix	Cancer/Malignant	HITS-CLIP	POSITIVE	DIRECT	DOWN	Hela cells were treated with control shRNA.
hsa-miR-196b-5p	ENSG00000139174	PRICKLE1	Homo sapiens	HEK293	Kidney	Embryonic/Fetal	PAR-CLIP	POSITIVE	DIRECT	DOWN	mild MNase digestion
hsa-miR-196b-5p	ENSG00000108671	PSMD11	Homo sapiens	BC3	Pleura	Cancer/Malignant	PAR-CLIP	POSITIVE	DIRECT	DOWN
hsa-miR-196b-5p	ENSG00000108671	PSMD11	Homo sapiens	293S	Kidney	Embryonic/Fetal	HITS-CLIP	POSITIVE	DIRECT	DOWN	treatment: arsenite
hsa-miR-196b-5p	ENSG00000144724	PTPRG	Homo sapiens	HEK293	Kidney	Embryonic/Fetal	PAR-CLIP	POSITIVE	DIRECT	DOWN	mild MNase digestion
hsa-miR-196b-5p	ENSG00000144724	PTPRG	Homo sapiens	293S	Kidney	Embryonic/Fetal	HITS-CLIP	POSITIVE	DIRECT	DOWN	treatment:emetine
hsa-miR-196b-5p	ENSG00000144724	PTPRG	Homo sapiens	HEK293	Kidney	Embryonic/Fetal	Chimeric fragments	POSITIVE	DIRECT	DOWN
hsa-miR-196b-5p	ENSG00000137710	RDX	Homo sapiens	HS5	Bone Marrow	Normal/Primary	HITS-CLIP	POSITIVE	DIRECT	DOWN
hsa-miR-196b-5p	ENSG00000237441	RGL2	Homo sapiens	HEK293	Kidney	Embryonic/Fetal	PAR-CLIP	POSITIVE	DIRECT	DOWN	mild MNase digestion
hsa-miR-196b-5p	ENSG00000091844	RGS17	Homo sapiens	BETA Cells	Pancreas	Normal/Primary	HITS-CLIP	POSITIVE	DIRECT	DOWN
hsa-miR-196b-5p	ENSG00000198689	SLC9A6	Homo sapiens	293S	Kidney	Embryonic/Fetal	HITS-CLIP	POSITIVE	DIRECT	DOWN	no treatment (control)
hsa-miR-196b-5p	ENSG00000198689	SLC9A6	Homo sapiens	HEK293	Kidney	Embryonic/Fetal	PAR-CLIP	POSITIVE	DIRECT	DOWN	mild MNase digestion
hsa-miR-196b-5p	ENSG00000198689	SLC9A6	Homo sapiens	293S	Kidney	Embryonic/Fetal	HITS-CLIP	POSITIVE	DIRECT	DOWN	treatment: arsenite
hsa-miR-196b-5p	ENSG00000104497	SNX16	Homo sapiens	293S	Kidney	Embryonic/Fetal	HITS-CLIP	POSITIVE	DIRECT	DOWN	no treatment (control)
hsa-miR-196b-5p	ENSG00000165389	SPTSSA	Homo sapiens	HEK293	Kidney	Embryonic/Fetal	PAR-CLIP	POSITIVE	DIRECT	DOWN	mild MNase digestion
hsa-miR-196b-5p	ENSG00000165389	SPTSSA	Homo sapiens	HEK293	Kidney	Embryonic/Fetal	Chimeric fragments	POSITIVE	DIRECT	DOWN
hsa-miR-196b-5p	ENSG00000124783	SSR1	Homo sapiens	HEK293	Kidney	Embryonic/Fetal	PAR-CLIP	POSITIVE	DIRECT	DOWN	mild MNase digestion
hsa-miR-196b-5p	ENSG00000106025	TSPAN12	Homo sapiens	HEK293	Kidney	Embryonic/Fetal	PAR-CLIP	POSITIVE	DIRECT	DOWN	mild MNase digestion
hsa-miR-196b-5p	ENSG00000181704	YIPF6	Homo sapiens	HEK293	Kidney	Embryonic/Fetal	PAR-CLIP	POSITIVE	DIRECT	DOWN	mild MNase digestion
hsa-miR-196b-5p	ENSG00000015171	ZMYND11	Homo sapiens	HEK293	Kidney	Embryonic/Fetal	PAR-CLIP	POSITIVE	DIRECT	DOWN
hsa-miR-196b-5p	ENSG00000015171	ZMYND11	Homo sapiens	HEK293	Kidney	Embryonic/Fetal	PAR-CLIP	POSITIVE	DIRECT	DOWN	mild MNase digestion
hsa-miR-196b-5p	ENSG00000015171	ZMYND11	Homo sapiens	HEK293	Kidney	Embryonic/Fetal	Chimeric fragments	POSITIVE	DIRECT	DOWN
hsa-miR-205-5p	ENSG00000122870	BICC1	Homo sapiens	MDAMB231	Mammary Gland	Cancer/Malignant	Microarrays	POSITIVE	INDIRECT	DOWN	Overexpression
hsa-miR-205-5p	ENSG00000133641	C12orf29	Homo sapiens	LNCAP	Prostate	Cancer/Malignant	Microarrays	NEGATIVE	INDIRECT		24hrs post-transfection, Overexpression
hsa-miR-205-5p	ENSG00000108468	CBX1	Homo sapiens	CASKI	Cervix	Cancer/Malignant	AGO-IP	POSITIVE	INDIRECT	DOWN	miR-205 mimic transfection
hsa-miR-205-5p	ENSG00000107443	CCNJ	Homo sapiens	BCBL1	Bone Marrow	Cancer/Malignant	HITS-CLIP	POSITIVE	DIRECT	DOWN
hsa-miR-205-5p	ENSG00000128656	CHN1	Homo sapiens	MDAMB231	Mammary Gland	Cancer/Malignant	Microarrays	POSITIVE	INDIRECT	DOWN	Overexpression
hsa-miR-205-5p	ENSG00000141367	CLTC	Homo sapiens	BCBL1	Bone Marrow	Cancer/Malignant	HITS-CLIP	POSITIVE	DIRECT	DOWN
hsa-miR-205-5p	ENSG00000118260	CREB1	Homo sapiens	LNCAP	Prostate	Cancer/Malignant	AGO-IP	POSITIVE	INDIRECT	DOWN
hsa-miR-205-5p	ENSG00000108654	DDX5	Homo sapiens	HTR8	Placenta	Embryonic/Fetal	Luciferase Reporter Assay	NEGATIVE	DIRECT
hsa-miR-205-5p	ENSG00000134755	DSC2	Homo sapiens	LNCAP	Prostate	Cancer/Malignant	Microarrays	NEGATIVE	INDIRECT		24hrs post-transfection, Overexpression
hsa-miR-205-5p	ENSG00000196482	ESRRG	Homo sapiens	EEC cell lines	Uterus/Endometrium	Cancer/Malignant	Luciferase Reporter Assay	POSITIVE	DIRECT	DOWN
hsa-miR-205-5p	ENSG00000196482	ESRRG	Homo sapiens	EEC cell lines	Uterus/Endometrium	Cancer/Malignant	Luciferase Reporter Assay	NEGATIVE	DIRECT
hsa-miR-205-5p	ENSG00000035141	FAM136A	Homo sapiens	MDAMB231	Mammary Gland	Cancer/Malignant	Microarrays	POSITIVE	INDIRECT	DOWN	Overexpression
hsa-miR-205-5p	ENSG00000151233	GXYLT1	Homo sapiens	MDAMB231	Mammary Gland	Cancer/Malignant	Microarrays	POSITIVE	INDIRECT	DOWN	Overexpression
hsa-miR-205-5p	ENSG00000119969	HELLS	Homo sapiens	LNCAP	Prostate	Cancer/Malignant	Microarrays	POSITIVE	INDIRECT	DOWN	24hrs post-transfection, Overexpression
hsa-miR-205-5p	ENSG00000165458	INPPL1	Homo sapiens	HTR8	Placenta	Embryonic/Fetal	Luciferase Reporter Assay	NEGATIVE	DIRECT
hsa-miR-205-5p	ENSG00000184445	KNTC1	Homo sapiens	LNCAP	Prostate	Cancer/Malignant	Microarrays	POSITIVE	INDIRECT	DOWN	24hrs post-transfection, Overexpression
hsa-miR-205-5p	ENSG00000254087	LYN	Homo sapiens	LNCAP	Prostate	Cancer/Malignant	Microarrays	POSITIVE	INDIRECT	DOWN	24hrs post-transfection, Overexpression
hsa-miR-205-5p	ENSG00000254087	LYN	Homo sapiens	MDAMB231	Mammary Gland	Cancer/Malignant	Microarrays	POSITIVE	INDIRECT	DOWN	Overexpression
hsa-miR-205-5p	ENSG00000189043	NDUFA4	Homo sapiens	BCBL1	Bone Marrow	Cancer/Malignant	HITS-CLIP	POSITIVE	DIRECT	DOWN
hsa-miR-205-5p	ENSG00000089818	NECAP1	Homo sapiens	BCBL1	Bone Marrow	Cancer/Malignant	HITS-CLIP	POSITIVE	DIRECT	DOWN
hsa-miR-205-5p	ENSG00000204386	NEU1	Homo sapiens	LNCAP	Prostate	Cancer/Malignant	Microarrays	POSITIVE	INDIRECT	DOWN	24hrs post-transfection, Overexpression
hsa-miR-205-5p	ENSG00000073921	PICALM	Homo sapiens	CASKI	Cervix	Cancer/Malignant	AGO-IP	POSITIVE	INDIRECT	DOWN	miR-205 mimic transfection
hsa-miR-205-5p	ENSG00000173482	PTPRM	Homo sapiens	Breast Cancer Cell Lines	Mammary Gland	Cancer/Malignant	Luciferase Reporter Assay	POSITIVE	DIRECT	DOWN
hsa-miR-205-5p	ENSG00000133318	RTN3	Homo sapiens	BC3	Pleura	Cancer/Malignant	HITS-CLIP	POSITIVE	DIRECT	DOWN
hsa-miR-205-5p	ENSG00000138623	SEMA7A	Homo sapiens	MDAMB231	Mammary Gland	Cancer/Malignant	Microarrays	POSITIVE	INDIRECT	DOWN	Overexpression
hsa-miR-205-5p	ENSG00000138623	SEMA7A	Homo sapiens	BCBL1	Bone Marrow	Cancer/Malignant	HITS-CLIP	POSITIVE	DIRECT	DOWN
hsa-miR-205-5p	ENSG00000145779	TNFAIP8	Homo sapiens	BCBL1	Bone Marrow	Cancer/Malignant	HITS-CLIP	POSITIVE	DIRECT	DOWN
hsa-miR-205-5p	ENSG00000115993	TRAK2	Homo sapiens	MDAMB231	Mammary Gland	Cancer/Malignant	Microarrays	POSITIVE	INDIRECT	DOWN	Overexpression
hsa-miR-205-5p	ENSG00000137941	TTLL7	Homo sapiens	MDAMB231	Mammary Gland	Cancer/Malignant	Microarrays	POSITIVE	INDIRECT	DOWN	Overexpression
hsa-miR-205-5p	ENSG00000168140	VASN	Homo sapiens	MDAMB231	Mammary Gland	Cancer/Malignant	Microarrays	POSITIVE	INDIRECT	DOWN	Overexpression
hsa-miR-205-5p	ENSG00000112715	VEGFA	Homo sapiens	MDAMB231	Mammary Gland	Cancer/Malignant	Luciferase Reporter Assay	POSITIVE	DIRECT	DOWN
hsa-miR-205-5p	ENSG00000112715	VEGFA	Homo sapiens	COS7	Kidney	Normal/Primary	Luciferase Reporter Assay	NEGATIVE	DIRECT
hsa-miR-205-5p	ENSG00000148516	ZEB1	Homo sapiens			Cancer/Malignant	Other	POSITIVE	INDIRECT
hsa-miR-205-5p	ENSG00000148516	ZEB1	Homo sapiens			Cancer/Malignant	qPCR	POSITIVE	INDIRECT
hsa-miR-205-5p	ENSG00000148516	ZEB1	Homo sapiens	HEK293	Kidney	Embryonic/Fetal	Luciferase Reporter Assay	POSITIVE	DIRECT	DOWN
hsa-miR-205-5p	ENSG00000075292	ZNF638	Homo sapiens	BCBL1	Bone Marrow	Cancer/Malignant	HITS-CLIP	POSITIVE	DIRECT	DOWN
hsa-miR-21-5p	ENSG00000123908	AGO2	Homo sapiens	MCF7	Mammary Gland	Cancer/Malignant	HITS-CLIP	POSITIVE	DIRECT	DOWN
hsa-miR-21-5p	ENSG00000186106	ANKRD46	Homo sapiens	BCBL1	Bone Marrow	Cancer/Malignant	HITS-CLIP	POSITIVE	DIRECT	DOWN
hsa-miR-21-5p	ENSG00000186106	ANKRD46	Homo sapiens	SKHEP1	Liver	Cancer/Malignant	Microarrays	POSITIVE	INDIRECT	DOWN	16hrs post-transfection, Silencing
hsa-miR-21-5p	ENSG00000186106	ANKRD46	Homo sapiens	BT474	Mammary Gland	Cancer/Malignant	HITS-CLIP	POSITIVE	DIRECT	DOWN
hsa-miR-21-5p	ENSG00000186106	ANKRD46	Homo sapiens	HELA	Cervix	Cancer/Malignant	HITS-CLIP	POSITIVE	DIRECT	DOWN	Hela cells were treated with control shRNA.
hsa-miR-21-5p	ENSG00000138639	ARHGAP24	Homo sapiens	HEK293	Kidney	Embryonic/Fetal	PAR-CLIP	POSITIVE	DIRECT	DOWN	mild MNase digestion
hsa-miR-21-5p	ENSG00000196914	ARHGEF12	Homo sapiens			Cancer/Malignant	Microarrays	POSITIVE	INDIRECT	DOWN
hsa-miR-21-5p	ENSG00000110987	BCL7A	Homo sapiens	HEK293	Kidney	Embryonic/Fetal	PAR-CLIP	POSITIVE	DIRECT	DOWN	mild MNase digestion
hsa-miR-21-5p	ENSG00000110987	BCL7A	Homo sapiens	BC1	Pleura	Cancer/Malignant	PAR-CLIP	POSITIVE	DIRECT	DOWN
hsa-miR-21-5p	ENSG00000110987	BCL7A	Homo sapiens	HEK293	Kidney	Embryonic/Fetal	Chimeric fragments	POSITIVE	DIRECT	DOWN
hsa-miR-21-5p	ENSG00000110987	BCL7A	Homo sapiens	MCF7	Mammary Gland	Cancer/Malignant	HITS-CLIP	POSITIVE	DIRECT	DOWN
hsa-miR-21-5p	ENSG00000110987	BCL7A	Homo sapiens	HELA	Cervix	Cancer/Malignant	HITS-CLIP	POSITIVE	DIRECT	DOWN	Hela cells were treated with control shRNA.
hsa-miR-21-5p	ENSG00000110987	BCL7A	Homo sapiens	BCBL1	Bone Marrow	Cancer/Malignant	HITS-CLIP	POSITIVE	DIRECT	DOWN
hsa-miR-21-5p	ENSG00000110987	BCL7A	Homo sapiens	BT474	Mammary Gland	Cancer/Malignant	HITS-CLIP	POSITIVE	DIRECT	DOWN
hsa-miR-21-5p	ENSG00000110987	BCL7A	Homo sapiens	BC3	Pleura	Cancer/Malignant	PAR-CLIP	POSITIVE	DIRECT	DOWN
hsa-miR-21-5p	ENSG00000110987	BCL7A	Homo sapiens	HEK293	Kidney	Embryonic/Fetal	PAR-CLIP	POSITIVE	DIRECT	DOWN
hsa-miR-21-5p	ENSG00000155640	C10orf12	Homo sapiens	HEK293	Kidney	Embryonic/Fetal	PAR-CLIP	POSITIVE	DIRECT	DOWN	mild MNase digestion
hsa-miR-21-5p	ENSG00000155640	C10orf12	Homo sapiens	BC1	Pleura	Cancer/Malignant	PAR-CLIP	POSITIVE	DIRECT	DOWN
hsa-miR-21-5p	ENSG00000155640	C10orf12	Homo sapiens	LCL35		Normal/Primary	PAR-CLIP	POSITIVE	DIRECT	DOWN
hsa-miR-21-5p	ENSG00000000460	C1orf112	Homo sapiens	HUH7.5	Liver	Cancer/Malignant	CLEAR-CLIP	POSITIVE	DIRECT	DOWN
hsa-miR-21-5p	ENSG00000141582	CBX4	Homo sapiens	MDAMB231	Mammary Gland	Cancer/Malignant	HITS-CLIP	POSITIVE	DIRECT	DOWN
hsa-miR-21-5p	ENSG00000115009	CCL20	Homo sapiens	CRC	Intestine	Cancer/Malignant	Luciferase Reporter Assay	POSITIVE	DIRECT	DOWN
hsa-miR-21-5p	ENSG00000107864	CPEB3	Homo sapiens	EF3DAGO2		Normal/Primary	PAR-CLIP	POSITIVE	DIRECT	DOWN
hsa-miR-21-5p	ENSG00000107864	CPEB3	Homo sapiens	BC1	Pleura	Cancer/Malignant	PAR-CLIP	POSITIVE	DIRECT	DOWN
hsa-miR-21-5p	ENSG00000107864	CPEB3	Homo sapiens			Cancer/Malignant	Microarrays	POSITIVE	INDIRECT	DOWN
hsa-miR-21-5p	ENSG00000107864	CPEB3	Homo sapiens	HEK293	Kidney	Embryonic/Fetal	PAR-CLIP	POSITIVE	DIRECT	DOWN	mild MNase digestion
hsa-miR-21-5p	ENSG00000136485	DCAF7	Homo sapiens	MCF7	Mammary Gland	Cancer/Malignant	HITS-CLIP	POSITIVE	DIRECT	DOWN
hsa-miR-21-5p	ENSG00000184545	DUSP8	Homo sapiens			Cancer/Malignant	Microarrays	POSITIVE	INDIRECT	DOWN
hsa-miR-21-5p	ENSG00000110047	EHD1	Homo sapiens	MCF7	Mammary Gland	Cancer/Malignant	HITS-CLIP	POSITIVE	DIRECT	DOWN
hsa-miR-21-5p	ENSG00000110047	EHD1	Homo sapiens	HELA	Cervix	Cancer/Malignant	HITS-CLIP	POSITIVE	DIRECT	DOWN	Hela cells were treated with control shRNA.
hsa-miR-21-5p	ENSG00000110047	EHD1	Homo sapiens	BT474	Mammary Gland	Cancer/Malignant	HITS-CLIP	POSITIVE	DIRECT	DOWN
hsa-miR-21-5p	ENSG00000157554	ERG	Homo sapiens	HUVEC	Umbilical Vein	Normal/Primary	HITS-CLIP	POSITIVE	DIRECT	DOWN
hsa-miR-21-5p	ENSG00000117560	FASLG	Homo sapiens	EC9706	Esophagus	Cancer/Malignant	Luciferase Reporter Assay	POSITIVE	DIRECT	DOWN
hsa-miR-21-5p	ENSG00000117560	FASLG	Homo sapiens	EC1	Esophagus	Cancer/Malignant	Western Blot	POSITIVE	INDIRECT	DOWN
hsa-miR-21-5p	ENSG00000117560	FASLG	Homo sapiens	EC1	Esophagus	Cancer/Malignant	Luciferase Reporter Assay	POSITIVE	DIRECT	DOWN
hsa-miR-21-5p	ENSG00000117560	FASLG	Homo sapiens	EC9706	Esophagus	Cancer/Malignant	Western Blot	POSITIVE	INDIRECT	DOWN
hsa-miR-21-5p	ENSG00000138081	FBXO11	Homo sapiens			Cancer/Malignant	Microarrays	POSITIVE	INDIRECT	DOWN
hsa-miR-21-5p	ENSG00000143614	GATAD2B	Homo sapiens	293S	Kidney	Embryonic/Fetal	HITS-CLIP	POSITIVE	DIRECT	DOWN	no treatment (control)
hsa-miR-21-5p	ENSG00000143614	GATAD2B	Homo sapiens	HEK293	Kidney	Embryonic/Fetal	PAR-CLIP	POSITIVE	DIRECT	DOWN	mild MNase digestion
hsa-miR-21-5p	ENSG00000143614	GATAD2B	Homo sapiens	MCF7	Mammary Gland	Cancer/Malignant	PAR-CLIP	POSITIVE	DIRECT	DOWN
hsa-miR-21-5p	ENSG00000141034	GID4	Homo sapiens			Cancer/Malignant	Microarrays	POSITIVE	INDIRECT	DOWN
hsa-miR-21-5p	ENSG00000106415	GLCCI1	Homo sapiens	BT474	Mammary Gland	Cancer/Malignant	HITS-CLIP	POSITIVE	DIRECT	DOWN
hsa-miR-21-5p	ENSG00000106415	GLCCI1	Homo sapiens	MCF7	Mammary Gland	Cancer/Malignant	HITS-CLIP	POSITIVE	DIRECT	DOWN
hsa-miR-21-5p	ENSG00000173698	GPR64	Homo sapiens			Cancer/Malignant	Microarrays	POSITIVE	INDIRECT	DOWN
hsa-miR-21-5p	ENSG00000168811	IL12A	Homo sapiens	BCBL1	Bone Marrow	Cancer/Malignant	HITS-CLIP	POSITIVE	DIRECT	DOWN
hsa-miR-21-5p	ENSG00000168811	IL12A	Homo sapiens	BC1	Pleura	Cancer/Malignant	PAR-CLIP	POSITIVE	DIRECT	DOWN
hsa-miR-21-5p	ENSG00000101384	JAG1	Homo sapiens	MDAMB231	Mammary Gland	Cancer/Malignant	AGO-IP	POSITIVE	INDIRECT	DOWN
hsa-miR-21-5p	ENSG00000165572	KBTBD6	Homo sapiens			Cancer/Malignant	Microarrays	POSITIVE	INDIRECT	DOWN
hsa-miR-21-5p	ENSG00000165572	KBTBD6	Homo sapiens	BC1	Pleura	Cancer/Malignant	PAR-CLIP	POSITIVE	DIRECT	DOWN
hsa-miR-21-5p	ENSG00000165572	KBTBD6	Homo sapiens	MCF7	Mammary Gland	Cancer/Malignant	PAR-CLIP	POSITIVE	DIRECT	DOWN
hsa-miR-21-5p	ENSG00000120696	KBTBD7	Homo sapiens	HEK293	Kidney	Embryonic/Fetal	PAR-CLIP	POSITIVE	DIRECT	DOWN	mild MNase digestion
hsa-miR-21-5p	ENSG00000120696	KBTBD7	Homo sapiens			Cancer/Malignant	Microarrays	POSITIVE	INDIRECT	DOWN
hsa-miR-21-5p	ENSG00000109787	KLF3	Homo sapiens	BC1	Pleura	Cancer/Malignant	PAR-CLIP	POSITIVE	DIRECT	DOWN
hsa-miR-21-5p	ENSG00000109787	KLF3	Homo sapiens	BC3	Pleura	Cancer/Malignant	PAR-CLIP	POSITIVE	DIRECT	DOWN
hsa-miR-21-5p	ENSG00000102554	KLF5	Homo sapiens	BETA Cells	Pancreas	Normal/Primary	HITS-CLIP	POSITIVE	DIRECT	DOWN
hsa-miR-21-5p	ENSG00000102554	KLF5	Homo sapiens			Cancer/Malignant	Microarrays	POSITIVE	INDIRECT	DOWN
hsa-miR-21-5p	ENSG00000174010	KLHL15	Homo sapiens	MCF7	Mammary Gland	Cancer/Malignant	HITS-CLIP	POSITIVE	DIRECT	DOWN
hsa-miR-21-5p	ENSG00000174010	KLHL15	Homo sapiens			Cancer/Malignant	Microarrays	POSITIVE	INDIRECT	DOWN
hsa-miR-21-5p	ENSG00000174010	KLHL15	Homo sapiens	HEK293	Kidney	Embryonic/Fetal	Chimeric fragments	POSITIVE	DIRECT	DOWN
hsa-miR-21-5p	ENSG00000174010	KLHL15	Homo sapiens	BC1	Pleura	Cancer/Malignant	PAR-CLIP	POSITIVE	DIRECT	DOWN
hsa-miR-21-5p	ENSG00000174010	KLHL15	Homo sapiens	293S	Kidney	Embryonic/Fetal	HITS-CLIP	POSITIVE	DIRECT	DOWN	treatment:emetine
hsa-miR-21-5p	ENSG00000174010	KLHL15	Homo sapiens	BCBL1	Bone Marrow	Cancer/Malignant	HITS-CLIP	POSITIVE	DIRECT	DOWN
hsa-miR-21-5p	ENSG00000174010	KLHL15	Homo sapiens	HEK293	Kidney	Embryonic/Fetal	PAR-CLIP	POSITIVE	DIRECT	DOWN	mild MNase digestion
hsa-miR-21-5p	ENSG00000174010	KLHL15	Homo sapiens	TZMBL	Cervix	Cancer/Malignant	PAR-CLIP	POSITIVE	DIRECT	DOWN	shRNAs against HIV-1
hsa-miR-21-5p	ENSG00000174010	KLHL15	Homo sapiens	SKHEP1	Liver	Cancer/Malignant	Microarrays	POSITIVE	INDIRECT	DOWN	16hrs post-transfection, Silencing
hsa-miR-21-5p	ENSG00000174010	KLHL15	Homo sapiens	HEK293	Kidney	Embryonic/Fetal	PAR-CLIP	POSITIVE	DIRECT	DOWN
hsa-miR-21-5p	ENSG00000174010	KLHL15	Homo sapiens	BC3	Pleura	Cancer/Malignant	PAR-CLIP	POSITIVE	DIRECT	DOWN
hsa-miR-21-5p	ENSG00000174010	KLHL15	Homo sapiens	LCL35		Normal/Primary	PAR-CLIP	POSITIVE	DIRECT	DOWN
hsa-miR-21-5p	ENSG00000001631	KRIT1	Homo sapiens	BC1	Pleura	Cancer/Malignant	PAR-CLIP	POSITIVE	DIRECT	DOWN
hsa-miR-21-5p	ENSG00000180979	LRRC57	Homo sapiens	U266	Peripheral Blood	Cancer/Malignant	SILAC	POSITIVE	INDIRECT	DOWN
hsa-miR-21-5p	ENSG00000180979	LRRC57	Homo sapiens			Cancer/Malignant	Microarrays	POSITIVE	INDIRECT	DOWN
hsa-miR-21-5p	ENSG00000180979	LRRC57	Homo sapiens	293S	Kidney	Embryonic/Fetal	HITS-CLIP	POSITIVE	DIRECT	DOWN	treatment: emetine
hsa-miR-21-5p	ENSG00000180979	LRRC57	Homo sapiens	BC1	Pleura	Cancer/Malignant	PAR-CLIP	POSITIVE	DIRECT	DOWN
hsa-miR-21-5p	ENSG00000180979	LRRC57	Homo sapiens	LCL35		Normal/Primary	PAR-CLIP	POSITIVE	DIRECT	DOWN
hsa-miR-21-5p	ENSG00000180979	LRRC57	Homo sapiens	BC3	Pleura	Cancer/Malignant	PAR-CLIP	POSITIVE	DIRECT	DOWN
hsa-miR-21-5p	ENSG00000034152	MAP2K3	Homo sapiens	HEK293	Kidney	Embryonic/Fetal	Western Blot	POSITIVE	INDIRECT	DOWN
hsa-miR-21-5p	ENSG00000034152	MAP2K3	Homo sapiens	HEK293	Kidney	Embryonic/Fetal	Luciferase Reporter Assay	POSITIVE	DIRECT	DOWN
hsa-miR-21-5p	ENSG00000034152	MAP2K3	Homo sapiens	HEPG2	Liver	Cancer/Malignant	Luciferase Reporter Assay	POSITIVE	DIRECT	DOWN
hsa-miR-21-5p	ENSG00000034152	MAP2K3	Homo sapiens	HEK293	Kidney	Embryonic/Fetal	qPCR	POSITIVE	INDIRECT	DOWN
hsa-miR-21-5p	ENSG00000034152	MAP2K3	Homo sapiens	HEPG2	Liver	Cancer/Malignant	Western Blot	POSITIVE	INDIRECT	DOWN
hsa-miR-21-5p	ENSG00000034152	MAP2K3	Homo sapiens	HEPG2	Liver	Cancer/Malignant	qPCR	POSITIVE	INDIRECT	DOWN
hsa-miR-21-5p	ENSG00000095015	MAP3K1	Homo sapiens	BC1	Pleura	Cancer/Malignant	PAR-CLIP	POSITIVE	DIRECT	DOWN
hsa-miR-21-5p	ENSG00000095015	MAP3K1	Homo sapiens	BT474	Mammary Gland	Cancer/Malignant	HITS-CLIP	POSITIVE	DIRECT	DOWN
hsa-miR-21-5p	ENSG00000095015	MAP3K1	Homo sapiens			Cancer/Malignant	Microarrays	POSITIVE	INDIRECT	DOWN
hsa-miR-21-5p	ENSG00000095015	MAP3K1	Homo sapiens	BETA Cells	Pancreas	Normal/Primary	HITS-CLIP	POSITIVE	DIRECT	DOWN
hsa-miR-21-5p	ENSG00000143995	MEIS1	Homo sapiens			Cancer/Malignant	Microarrays	POSITIVE	INDIRECT	DOWN
hsa-miR-21-5p	ENSG00000095002	MSH2	Homo sapiens			Cancer/Malignant	Microarrays	POSITIVE	INDIRECT	DOWN
hsa-miR-21-5p	ENSG00000147862	NFIB	Homo sapiens	TZMBL	Cervix	Cancer/Malignant	PAR-CLIP	POSITIVE	DIRECT	DOWN	shRNAs against HIV-1
hsa-miR-21-5p	ENSG00000147862	NFIB	Homo sapiens			Cancer/Malignant	Microarrays	POSITIVE	INDIRECT	DOWN
hsa-miR-21-5p	ENSG00000147862	NFIB	Homo sapiens	BCBL1	Bone Marrow	Cancer/Malignant	HITS-CLIP	POSITIVE	DIRECT	DOWN
hsa-miR-21-5p	ENSG00000147862	NFIB	Homo sapiens	HELA	Cervix	Cancer/Malignant	HITS-CLIP	POSITIVE	DIRECT	DOWN	Hela cells were treated with control shRNA.
hsa-miR-21-5p	ENSG00000143867	OSR1	Homo sapiens			Cancer/Malignant	Microarrays	POSITIVE	INDIRECT	DOWN
hsa-miR-21-5p	ENSG00000152520	PAN3	Homo sapiens			Cancer/Malignant	Microarrays	POSITIVE	INDIRECT	DOWN
hsa-miR-21-5p	ENSG00000152520	PAN3	Homo sapiens	BC1	Pleura	Cancer/Malignant	PAR-CLIP	POSITIVE	DIRECT	DOWN
hsa-miR-21-5p	ENSG00000163939	PBRM1	Homo sapiens	LCLBAC		Normal/Primary	PAR-CLIP	POSITIVE	DIRECT	DOWN
hsa-miR-21-5p	ENSG00000163939	PBRM1	Homo sapiens	BC1	Pleura	Cancer/Malignant	PAR-CLIP	POSITIVE	DIRECT	DOWN
hsa-miR-21-5p	ENSG00000163939	PBRM1	Homo sapiens	HEK293	Kidney	Embryonic/Fetal	PAR-CLIP	POSITIVE	DIRECT	DOWN	mild MNase digestion
hsa-miR-21-5p	ENSG00000163939	PBRM1	Homo sapiens	LCL35		Normal/Primary	PAR-CLIP	POSITIVE	DIRECT	DOWN
hsa-miR-21-5p	ENSG00000163939	PBRM1	Homo sapiens			Cancer/Malignant	Microarrays	POSITIVE	INDIRECT	DOWN
hsa-miR-21-5p	ENSG00000163939	PBRM1	Homo sapiens	LCLBACD3		Normal/Primary	PAR-CLIP	POSITIVE	DIRECT	DOWN
hsa-miR-21-5p	ENSG00000169564	PCBP1	Homo sapiens	TZMBL	Cervix	Cancer/Malignant	PAR-CLIP	POSITIVE	DIRECT	DOWN	shRNAs against HIV-1
hsa-miR-21-5p	ENSG00000169564	PCBP1	Homo sapiens	U266	Peripheral Blood	Cancer/Malignant	Western Blot	POSITIVE	INDIRECT	DOWN
hsa-miR-21-5p	ENSG00000169564	PCBP1	Homo sapiens	BT474	Mammary Gland	Cancer/Malignant	HITS-CLIP	POSITIVE	DIRECT	DOWN
hsa-miR-21-5p	ENSG00000169564	PCBP1	Homo sapiens	BC3	Pleura	Cancer/Malignant	PAR-CLIP	POSITIVE	DIRECT	DOWN
hsa-miR-21-5p	ENSG00000169564	PCBP1	Homo sapiens	U266	Peripheral Blood	Cancer/Malignant	SILAC	POSITIVE	INDIRECT	DOWN
hsa-miR-21-5p	ENSG00000169564	PCBP1	Homo sapiens	U266	Peripheral Blood	Cancer/Malignant	Luciferase Reporter Assay	POSITIVE	DIRECT	DOWN
hsa-miR-21-5p	ENSG00000169564	PCBP1	Homo sapiens	U266	Peripheral Blood	Cancer/Malignant	qPCR	NEGATIVE	INDIRECT
hsa-miR-21-5p	ENSG00000197111	PCBP2	Homo sapiens	U266	Peripheral Blood	Cancer/Malignant	SILAC	POSITIVE	INDIRECT	DOWN
hsa-miR-21-5p	ENSG00000140479	PCSK6	Homo sapiens	DU145	Prostate	Cancer/Malignant	Luciferase Reporter Assay	POSITIVE	DIRECT	DOWN
hsa-miR-21-5p	ENSG00000150593	PDCD4	Homo sapiens	BCBL1	Bone Marrow	Cancer/Malignant	HITS-CLIP	POSITIVE	DIRECT	DOWN
hsa-miR-21-5p	ENSG00000150593	PDCD4	Homo sapiens	RPMI8266	Peripheral Blood	Cancer/Malignant	Western Blot	POSITIVE	INDIRECT	DOWN
hsa-miR-21-5p	ENSG00000150593	PDCD4	Homo sapiens		Eye	Normal/Primary	Luciferase Reporter Assay	POSITIVE	DIRECT	DOWN
hsa-miR-21-5p	ENSG00000150593	PDCD4	Homo sapiens	A498	Kidney	Cancer/Malignant	Western Blot	POSITIVE	INDIRECT	DOWN
hsa-miR-21-5p	ENSG00000150593	PDCD4	Homo sapiens	786O	Kidney	Cancer/Malignant	Western Blot	POSITIVE	INDIRECT	DOWN
hsa-miR-21-5p	ENSG00000150593	PDCD4	Homo sapiens	HK2	Kidney	Cancer/Malignant	Western Blot	NEGATIVE	INDIRECT
hsa-miR-21-5p	ENSG00000150593	PDCD4	Homo sapiens	BC1	Pleura	Cancer/Malignant	PAR-CLIP	POSITIVE	DIRECT	DOWN
hsa-miR-21-5p	ENSG00000150593	PDCD4	Homo sapiens	CAKI1	Kidney	Cancer/Malignant	Western Blot	POSITIVE	INDIRECT	DOWN
hsa-miR-21-5p	ENSG00000150593	PDCD4	Homo sapiens	293S	Kidney	Embryonic/Fetal	HITS-CLIP	POSITIVE	DIRECT	DOWN	treatment: arsenite
hsa-miR-21-5p	ENSG00000150593	PDCD4	Homo sapiens	A498	Kidney	Cancer/Malignant	qPCR	POSITIVE	INDIRECT	DOWN
hsa-miR-21-5p	ENSG00000150593	PDCD4	Homo sapiens	RPMI8266	Peripheral Blood	Cancer/Malignant	qPCR	POSITIVE	INDIRECT	DOWN
hsa-miR-21-5p	ENSG00000150593	PDCD4	Homo sapiens	HCC Cell Lines	Liver	Cancer/Malignant	Luciferase Reporter Assay	POSITIVE	DIRECT	DOWN
hsa-miR-21-5p	ENSG00000150593	PDCD4	Homo sapiens	CAKI1	Kidney	Cancer/Malignant	qPCR	POSITIVE	INDIRECT	DOWN
hsa-miR-21-5p	ENSG00000150593	PDCD4	Homo sapiens	786O	Kidney	Cancer/Malignant	qPCR	POSITIVE	INDIRECT	DOWN
hsa-miR-21-5p	ENSG00000150593	PDCD4	Homo sapiens	RPMI8266	Peripheral Blood	Cancer/Malignant	Luciferase Reporter Assay	POSITIVE	DIRECT	DOWN
hsa-miR-21-5p	ENSG00000150593	PDCD4	Homo sapiens	HK2	Kidney	Cancer/Malignant	qPCR	NEGATIVE	INDIRECT
hsa-miR-21-5p	ENSG00000150593	PDCD4	Homo sapiens	HEK293	Kidney	Embryonic/Fetal	PAR-CLIP	POSITIVE	DIRECT	DOWN	mild MNase digestion
hsa-miR-21-5p	ENSG00000150593	PDCD4	Homo sapiens	MCF7	Mammary Gland	Cancer/Malignant	HITS-CLIP	POSITIVE	DIRECT	DOWN
hsa-miR-21-5p	ENSG00000150593	PDCD4	Homo sapiens	U266	Peripheral Blood	Cancer/Malignant	SILAC	POSITIVE	INDIRECT	DOWN
hsa-miR-21-5p	ENSG00000150593	PDCD4	Homo sapiens	U251	Brain	Cancer/Malignant	Luciferase Reporter Assay	POSITIVE	DIRECT	DOWN
hsa-miR-21-5p	ENSG00000150593	PDCD4	Homo sapiens	786O	Kidney	Cancer/Malignant	Luciferase Reporter Assay	POSITIVE	DIRECT	DOWN
hsa-miR-21-5p	ENSG00000150593	PDCD4	Homo sapiens	HCT116	Intestine	Cancer/Malignant	Western Blot	POSITIVE	INDIRECT	DOWN
hsa-miR-21-5p	ENSG00000150593	PDCD4	Homo sapiens	MCF7	Mammary Gland	Cancer/Malignant	PAR-CLIP	POSITIVE	DIRECT	DOWN
hsa-miR-21-5p	ENSG00000150593	PDCD4	Homo sapiens	BT474	Mammary Gland	Cancer/Malignant	HITS-CLIP	POSITIVE	DIRECT	DOWN
hsa-miR-21-5p	ENSG00000150593	PDCD4	Homo sapiens	MCF7	Mammary Gland	Cancer/Malignant	Luciferase Reporter Assay	POSITIVE	DIRECT	DOWN
hsa-miR-21-5p	ENSG00000197329	PELI1	Homo sapiens	TZMBL	Cervix	Cancer/Malignant	PAR-CLIP	POSITIVE	DIRECT	DOWN	shRNAs against HIV-1
hsa-miR-21-5p	ENSG00000197329	PELI1	Homo sapiens	LCL35		Normal/Primary	PAR-CLIP	POSITIVE	DIRECT	DOWN
hsa-miR-21-5p	ENSG00000197329	PELI1	Homo sapiens	EF3DAGO2		Normal/Primary	PAR-CLIP	POSITIVE	DIRECT	DOWN
hsa-miR-21-5p	ENSG00000197329	PELI1	Homo sapiens	BC1	Pleura	Cancer/Malignant	PAR-CLIP	POSITIVE	DIRECT	DOWN
hsa-miR-21-5p	ENSG00000197329	PELI1	Homo sapiens	HEK293	Kidney	Embryonic/Fetal	PAR-CLIP	POSITIVE	DIRECT	DOWN	mild MNase digestion
hsa-miR-21-5p	ENSG00000197329	PELI1	Homo sapiens	ESC	Embryo	Embryonic/Fetal,Stem/Progenitor	PAR-CLIP	POSITIVE	DIRECT	DOWN	T1 RNase treatment
hsa-miR-21-5p	ENSG00000197329	PELI1	Homo sapiens	BETA Cells	Pancreas	Normal/Primary	HITS-CLIP	POSITIVE	DIRECT	DOWN
hsa-miR-21-5p	ENSG00000164093	PITX2	Homo sapiens	HEK293	Kidney	Embryonic/Fetal	PAR-CLIP	POSITIVE	DIRECT	DOWN	mild MNase digestion
hsa-miR-21-5p	ENSG00000107679	PLEKHA1	Homo sapiens			Cancer/Malignant	Microarrays	POSITIVE	INDIRECT	DOWN
hsa-miR-21-5p	ENSG00000107679	PLEKHA1	Homo sapiens	HEK293	Kidney	Embryonic/Fetal	PAR-CLIP	POSITIVE	DIRECT	DOWN	mild MNase digestion
hsa-miR-21-5p	ENSG00000107679	PLEKHA1	Homo sapiens	TZMBL	Cervix	Cancer/Malignant	PAR-CLIP	POSITIVE	DIRECT	DOWN
hsa-miR-21-5p	ENSG00000135378	PRRG4	Homo sapiens	LCL35		Normal/Primary	PAR-CLIP	POSITIVE	DIRECT	DOWN
hsa-miR-21-5p	ENSG00000134222	PSRC1	Homo sapiens	MCF7	Mammary Gland	Cancer/Malignant	HITS-CLIP	POSITIVE	DIRECT	DOWN
hsa-miR-21-5p	ENSG00000103769	RAB11A	Homo sapiens	U266	Peripheral Blood	Cancer/Malignant	SILAC	POSITIVE	INDIRECT	DOWN
hsa-miR-21-5p	ENSG00000172575	RASGRP1	Homo sapiens			Cancer/Malignant	Microarrays	POSITIVE	INDIRECT	DOWN
hsa-miR-21-5p	ENSG00000086589	RBM22	Homo sapiens	BT474	Mammary Gland	Cancer/Malignant	HITS-CLIP	POSITIVE	DIRECT	DOWN
hsa-miR-21-5p	ENSG00000086589	RBM22	Homo sapiens	HUVEC	Umbilical Vein	Normal/Primary	HITS-CLIP	POSITIVE	DIRECT	DOWN
hsa-miR-21-5p	ENSG00000122707	RECK	Homo sapiens	HCC Cell Lines	Liver	Cancer/Malignant	Luciferase Reporter Assay	POSITIVE	DIRECT	DOWN
hsa-miR-21-5p	ENSG00000122707	RECK	Homo sapiens	EC9706	Esophagus	Cancer/Malignant	Western Blot	POSITIVE	INDIRECT	DOWN
hsa-miR-21-5p	ENSG00000122707	RECK	Homo sapiens			Cancer/Malignant	Western Blot	POSITIVE	INDIRECT	DOWN
hsa-miR-21-5p	ENSG00000122707	RECK	Homo sapiens			Cancer/Malignant	Other	POSITIVE	INDIRECT	DOWN
hsa-miR-21-5p	ENSG00000122707	RECK	Homo sapiens	A172	Nervous	Cancer/Malignant	Luciferase Reporter Assay	POSITIVE	DIRECT	DOWN
hsa-miR-21-5p	ENSG00000122707	RECK	Homo sapiens			Cancer/Malignant	qPCR	POSITIVE	INDIRECT	DOWN
hsa-miR-21-5p	ENSG00000122707	RECK	Homo sapiens	EC1	Esophagus	Cancer/Malignant	Western Blot	POSITIVE	INDIRECT	DOWN
hsa-miR-21-5p	ENSG00000122707	RECK	Homo sapiens	HELA	Cervix	Cancer/Malignant	Luciferase Reporter Assay	POSITIVE	DIRECT	DOWN
hsa-miR-21-5p	ENSG00000122707	RECK	Homo sapiens			Cancer/Malignant	Microarrays	POSITIVE	INDIRECT	DOWN
hsa-miR-21-5p	ENSG00000122707	RECK	Homo sapiens	EC9706	Esophagus	Cancer/Malignant	Luciferase Reporter Assay	POSITIVE	DIRECT	DOWN
hsa-miR-21-5p	ENSG00000122707	RECK	Homo sapiens	EC1	Esophagus	Cancer/Malignant	Luciferase Reporter Assay	POSITIVE	DIRECT	DOWN
hsa-miR-21-5p	ENSG00000122707	RECK	Homo sapiens	HEK293	Kidney	Embryonic/Fetal	Luciferase Reporter Assay	POSITIVE	DIRECT	DOWN
hsa-miR-21-5p	ENSG00000153561	RMND5A	Homo sapiens			Cancer/Malignant	Microarrays	POSITIVE	INDIRECT	DOWN
hsa-miR-21-5p	ENSG00000153561	RMND5A	Homo sapiens	TZMBL	Cervix	Cancer/Malignant	PAR-CLIP	POSITIVE	DIRECT	DOWN	shRNAs against HIV-1
hsa-miR-21-5p	ENSG00000153561	RMND5A	Homo sapiens	BT474	Mammary Gland	Cancer/Malignant	HITS-CLIP	POSITIVE	DIRECT	DOWN
hsa-miR-21-5p	ENSG00000153561	RMND5A	Homo sapiens	HEK293	Kidney	Embryonic/Fetal	PAR-CLIP	POSITIVE	DIRECT	DOWN	mild MNase digestion
hsa-miR-21-5p	ENSG00000115310	RTN4	Homo sapiens	HUVEC	Umbilical Vein	Normal/Primary	HITS-CLIP	POSITIVE	DIRECT	DOWN
hsa-miR-21-5p	ENSG00000115310	RTN4	Homo sapiens	HEK293	Kidney	Embryonic/Fetal	PAR-CLIP	POSITIVE	DIRECT	DOWN
hsa-miR-21-5p	ENSG00000115310	RTN4	Homo sapiens	293S	Kidney	Embryonic/Fetal	HITS-CLIP	POSITIVE	DIRECT	DOWN	treatment: arsenite
hsa-miR-21-5p	ENSG00000115310	RTN4	Homo sapiens	BETA Cells	Pancreas	Normal/Primary	HITS-CLIP	POSITIVE	DIRECT	DOWN
hsa-miR-21-5p	ENSG00000115310	RTN4	Homo sapiens	HS5	Bone Marrow	Normal/Primary	HITS-CLIP	POSITIVE	DIRECT	DOWN
hsa-miR-21-5p	ENSG00000115310	RTN4	Homo sapiens	U266	Peripheral Blood	Cancer/Malignant	SILAC	POSITIVE	INDIRECT	DOWN
hsa-miR-21-5p	ENSG00000115310	RTN4	Homo sapiens	MCF7	Mammary Gland	Cancer/Malignant	Luciferase Reporter Assay	POSITIVE	DIRECT	DOWN
hsa-miR-21-5p	ENSG00000182568	SATB1	Homo sapiens	HEK293	Kidney	Embryonic/Fetal	PAR-CLIP	POSITIVE	DIRECT	DOWN	mild MNase digestion
hsa-miR-21-5p	ENSG00000157933	SKI	Homo sapiens	BT474	Mammary Gland	Cancer/Malignant	HITS-CLIP	POSITIVE	DIRECT	DOWN
hsa-miR-21-5p	ENSG00000157933	SKI	Homo sapiens	HEK293	Kidney	Embryonic/Fetal	PAR-CLIP	POSITIVE	DIRECT	DOWN
hsa-miR-21-5p	ENSG00000157933	SKI	Homo sapiens	HEK293	Kidney	Embryonic/Fetal	PAR-CLIP	POSITIVE	DIRECT	DOWN	mild MNase digestion
hsa-miR-21-5p	ENSG00000157933	SKI	Homo sapiens	BC1	Pleura	Cancer/Malignant	PAR-CLIP	POSITIVE	DIRECT	DOWN
hsa-miR-21-5p	ENSG00000157933	SKI	Homo sapiens	LCL35		Normal/Primary	PAR-CLIP	POSITIVE	DIRECT	DOWN
hsa-miR-21-5p	ENSG00000145604	SKP2	Homo sapiens			Cancer/Malignant	Microarrays	POSITIVE	INDIRECT	DOWN
hsa-miR-21-5p	ENSG00000145604	SKP2	Homo sapiens	HELA	Cervix	Cancer/Malignant	HITS-CLIP	POSITIVE	DIRECT	DOWN	Hela cells were treated with control shRNA.
hsa-miR-21-5p	ENSG00000145604	SKP2	Homo sapiens	SKHEP1	Liver	Cancer/Malignant	Microarrays	POSITIVE	INDIRECT	DOWN	16hrs post-transfection, Silencing
hsa-miR-21-5p	ENSG00000112394	SLC16A10	Homo sapiens			Cancer/Malignant	Microarrays	POSITIVE	INDIRECT	DOWN
hsa-miR-21-5p	ENSG00000101665	SMAD7	Homo sapiens	HEK293	Kidney	Embryonic/Fetal	PAR-CLIP	POSITIVE	DIRECT	DOWN	mild MNase digestion
hsa-miR-21-5p	ENSG00000170677	SOCS6	Homo sapiens	BT474	Mammary Gland	Cancer/Malignant	HITS-CLIP	POSITIVE	DIRECT	DOWN
hsa-miR-21-5p	ENSG00000073849	ST6GAL1	Homo sapiens			Cancer/Malignant	Microarrays	POSITIVE	INDIRECT	DOWN
hsa-miR-21-5p	ENSG00000101972	STAG2	Homo sapiens	LCL35		Normal/Primary	PAR-CLIP	POSITIVE	DIRECT	DOWN
hsa-miR-21-5p	ENSG00000101972	STAG2	Homo sapiens	BETA Cells	Pancreas	Normal/Primary	HITS-CLIP	POSITIVE	DIRECT	DOWN
hsa-miR-21-5p	ENSG00000101972	STAG2	Homo sapiens	LCLBAC		Normal/Primary	PAR-CLIP	POSITIVE	DIRECT	DOWN
hsa-miR-21-5p	ENSG00000101972	STAG2	Homo sapiens	BC1	Pleura	Cancer/Malignant	PAR-CLIP	POSITIVE	DIRECT	DOWN
hsa-miR-21-5p	ENSG00000168610	STAT3	Homo sapiens			Cancer/Malignant	Other	POSITIVE	INDIRECT	UP
hsa-miR-21-5p	ENSG00000168610	STAT3	Homo sapiens	BT474	Mammary Gland	Cancer/Malignant	HITS-CLIP	POSITIVE	DIRECT	DOWN
hsa-miR-21-5p	ENSG00000168610	STAT3	Homo sapiens			Cancer/Malignant	Microarrays	POSITIVE	INDIRECT	DOWN
hsa-miR-21-5p	ENSG00000168610	STAT3	Homo sapiens			Cancer/Malignant	Western Blot	POSITIVE	INDIRECT	UP
hsa-miR-21-5p	ENSG00000276234	TADA2A	Homo sapiens	BT474	Mammary Gland	Cancer/Malignant	HITS-CLIP	POSITIVE	DIRECT	DOWN
hsa-miR-21-5p	ENSG00000120708	TGFBI	Homo sapiens	HMSC	Bone Marrow	Stem/Progenitor	HITS-CLIP	POSITIVE	DIRECT	DOWN
hsa-miR-21-5p	ENSG00000120708	TGFBI	Homo sapiens	HS27A	Bone Marrow	Normal/Primary	HITS-CLIP	POSITIVE	DIRECT	DOWN
hsa-miR-21-5p	ENSG00000120708	TGFBI	Homo sapiens	HEK293	Kidney	Embryonic/Fetal	Luciferase Reporter Assay	POSITIVE	DIRECT	DOWN
hsa-miR-21-5p	ENSG00000100234	TIMP3	Homo sapiens			Cancer/Malignant	qPCR	POSITIVE	INDIRECT	DOWN
hsa-miR-21-5p	ENSG00000100234	TIMP3	Homo sapiens	EC1	Esophagus	Cancer/Malignant	Western Blot	POSITIVE	INDIRECT	DOWN
hsa-miR-21-5p	ENSG00000100234	TIMP3	Homo sapiens	EC1	Esophagus	Cancer/Malignant	Luciferase Reporter Assay	POSITIVE	DIRECT	DOWN
hsa-miR-21-5p	ENSG00000100234	TIMP3	Homo sapiens	EC9706	Esophagus	Cancer/Malignant	Western Blot	POSITIVE	INDIRECT	DOWN
hsa-miR-21-5p	ENSG00000100234	TIMP3	Homo sapiens			Cancer/Malignant	Microarrays	NEGATIVE	INDIRECT	DOWN
hsa-miR-21-5p	ENSG00000100234	TIMP3	Homo sapiens			Cancer/Malignant	Western Blot	POSITIVE	INDIRECT	DOWN
hsa-miR-21-5p	ENSG00000100234	TIMP3	Homo sapiens	EC9706	Esophagus	Cancer/Malignant	Luciferase Reporter Assay	POSITIVE	DIRECT	DOWN
hsa-miR-21-5p	ENSG00000100234	TIMP3	Homo sapiens	HELA	Cervix	Cancer/Malignant	Luciferase Reporter Assay	POSITIVE	DIRECT	DOWN
hsa-miR-21-5p	ENSG00000100234	TIMP3	Homo sapiens	A172	Nervous	Cancer/Malignant	Luciferase Reporter Assay	POSITIVE	DIRECT	DOWN
hsa-miR-21-5p	ENSG00000137693	YAP1	Homo sapiens	BT474	Mammary Gland	Cancer/Malignant	HITS-CLIP	POSITIVE	DIRECT	DOWN
hsa-miR-21-5p	ENSG00000180667	YOD1	Homo sapiens	HEK293	Kidney	Embryonic/Fetal	PAR-CLIP	POSITIVE	DIRECT	DOWN	mild MNase digestion
hsa-miR-21-5p	ENSG00000180667	YOD1	Homo sapiens	293S	Kidney	Embryonic/Fetal	HITS-CLIP	POSITIVE	DIRECT	DOWN	treatment:hippuristanol
hsa-miR-21-5p	ENSG00000180667	YOD1	Homo sapiens	HELA	Cervix	Cancer/Malignant	HITS-CLIP	POSITIVE	DIRECT	DOWN	Hela cells were treated with control shRNA.
hsa-miR-21-5p	ENSG00000114853	ZBTB47	Homo sapiens			Cancer/Malignant	Microarrays	POSITIVE	INDIRECT	DOWN
hsa-miR-21-5p	ENSG00000160062	ZBTB8A	Homo sapiens			Cancer/Malignant	Microarrays	POSITIVE	INDIRECT	DOWN
hsa-miR-21-5p	ENSG00000165244	ZNF367	Homo sapiens	ESC	Embryo	Embryonic/Fetal,Stem/Progenitor	PAR-CLIP	POSITIVE	DIRECT	DOWN	T1 RNase treatment
hsa-miR-21-5p	ENSG00000165244	ZNF367	Homo sapiens	HEK293	Kidney	Embryonic/Fetal	PAR-CLIP	POSITIVE	DIRECT	DOWN
hsa-miR-21-5p	ENSG00000165244	ZNF367	Homo sapiens	HEK293	Kidney	Embryonic/Fetal	PAR-CLIP	POSITIVE	DIRECT	DOWN	mild MNase digestion
hsa-miR-21-5p	ENSG00000165244	ZNF367	Homo sapiens	SKHEP1	Liver	Cancer/Malignant	Microarrays	POSITIVE	INDIRECT	DOWN	16hrs post-transfection, Silencing
hsa-miR-21-5p	ENSG00000165244	ZNF367	Homo sapiens			Cancer/Malignant	Microarrays	POSITIVE	INDIRECT	DOWN
hsa-miR-21-5p	ENSG00000130449	ZSWIM6	Homo sapiens	HELA	Cervix	Cancer/Malignant	HITS-CLIP	POSITIVE	DIRECT	DOWN	Hela cells were treated with control shRNA.
