# Supplementary material for: Systematic Analysis to Identify the MIR99AHG-has-miR-21-5p-EHD1 CeRNA Regulatory Network as Potential Biomarkers in Lung Cancer
Source: J Cancer. 2024 Mar 4;15(8):2391–402. doi: 10.7150/jca.93343 (PMC10937275; doi:10.7150/jca.93343)
Supplement: Supplementary file 1 — Table S1 Differentially expressed mRNAs (DEGs); Table S2 Differentially expressed miRNAs (DEMs); Table S3 Differentially expressed lncRNAs (DELs); Table S4 Selected miRNA and targeted lncRNAs and genes; Table S5 DEM-targeted genes; Table S6 Down-regulated lncRNA-mRNA interaction via LncRRIsearch; Table S7 The expression data of hsa-miR-21-5p in lung cancer; Table S8 Primer sequences and experimental results of RT-qPCR. [file jcav15p2391s1.zip › Supplementary_file/Table S6.xlsx]

## Sheet: Sheet1
Table S6. Down-regulated lncRNA-mRNA interaction via LncRRIsearch
Down-regulated lncRNA	Targeted mRNA	Interaction number	Minimum enERGy
	RECK	1	-16.06
	TIMP3	1/1*	1.00171
GATA2-AS1	EHD1	N
	RASGRP1	1/1*	1.00499
	ERG	1	-20.76
	RECK	N
	TIMP3	2/1*	1
LINC00632	EHD1	N
	RASGRP1	N
	ERG	N
	RECK	N
	TIMP3	N
MIR99AHG	EHD1	1	-16.15
	RASGRP1	N
	ERG	1	-18.02
Notes：The unit of minimum enERGy, kcal/mol; *, two transcripts.
Abbreviations: N, no interaction.
