# Supplementary material for: Systematic Analysis to Identify the MIR99AHG-has-miR-21-5p-EHD1 CeRNA Regulatory Network as Potential Biomarkers in Lung Cancer
Source: J Cancer. 2024 Mar 4;15(8):2391–402. doi: 10.7150/jca.93343 (PMC10937275; doi:10.7150/jca.93343)
Supplement: Supplementary file 1 — Table S1 Differentially expressed mRNAs (DEGs); Table S2 Differentially expressed miRNAs (DEMs); Table S3 Differentially expressed lncRNAs (DELs); Table S4 Selected miRNA and targeted lncRNAs and genes; Table S5 DEM-targeted genes; Table S6 Down-regulated lncRNA-mRNA interaction via LncRRIsearch; Table S7 The expression data of hsa-miR-21-5p in lung cancer; Table S8 Primer sequences and experimental results of RT-qPCR. [file jcav15p2391s1.zip › Supplementary_file/Table S7.xlsx]

## Sheet: sheet1
Table S7 The expression data of has-miR-21-5p in Lung squamous cell carcinoma (LUSC)										The expressiondata of has-miR-21-5p in Lung adenocarcinoma (LUAD)
raw data			normalized expression data (NED)							raw data			normalized expression data (NED)
normal	tumor		normal	tumor	Dataset	Comparison	P Value			tumor	normal		tumor	normal	Dataset	Comparison	P Value
74367.2	275312		16.1823982332806	18.070711374501	LUSC	NT (Normal Tissue compared to Tumor Tissue)	2.2e-16			278983	1505.17		18.0898207904193	10.5566688995029	LUAD	NT (Normal Tissue compared to Tumor Tissue)	2.2e-16
191959	185902		17.5504487479061	17.5041920783919	LUSC	NN (Normal Tissue compared to all Normal Tissues)	2.2e-16			299650	2685.05		18.1929217852485	11.3912704450048	LUAD	NN (Normal Tissue compared to all Normal Tissues)	0.6526
149620	298741		17.1909556598052	18.1885429204978	LUSC	TT (Tumor Tissue compared to all Tumor Tissues)	2.2e-16			213866	2926.27		17.7063558481623	11.5153401051256	LUAD	TT (Tumor Tissue compared to all Tumor Tissues)	2.2e-16
128971	360657		16.9767011595112	18.4602735000718						350509	10383.9		18.4190948031854	13.3422024820057
122674	211692		16.9044759832835	17.6916149252856						390830	4398.75		18.5761848614238	12.1032058347741
106770	243856		16.7041641086	17.8956749138833						416822	1880.2		18.6690742881845	10.8774375219706
267307	269831		18.0281434357032	18.0417038501952						371204	2045.43		18.5018554516689	10.9988936035906
113650	433890		16.7942466636769	18.7269716394884						236753	80217.2		17.853026349967	16.2916428729537
93007	256591		16.5050668830015	17.9691139103222						311251	44557.2		18.247723535566	15.4434026858675
80925.5	301279		16.3043244027991	18.2007444217908						582958	44301		19.1530356379006	15.4350838841683
165395	242145		17.3355615912881	17.88551490509						306002	56316.8		18.2231881572106	15.7813046380001
182266	286986		17.47569385509	18.1306250067049						377227	92246.7		18.5250754036822	16.4932254770352
160432	181937		17.2916137375691	17.4730853911882						313184	168844		18.2566557750821	17.3653360014737
142689	274366		17.1225285479041	18.0657474435592						309042	51753.6		18.2374487622261	15.659400033535
177032	256371		17.4336556084851	17.9678778848988						389774	57406.1		18.5722832556099	15.8089413059307
87610.9	155882		16.4188387246044	17.2501042613824						295329	120863		18.1719670702064	16.8830225617697
229512	219059		17.8082154670233	17.7409683272203						224351	113412		17.7754068344813	16.7912291649069
126102	221023		16.9442431867425	17.7538454012341						220627	127174		17.7512568278029	16.9564559089625
272196	209179		18.054289997746	17.6743857393175						262658	61704.7		18.0028302852791	15.9131159087344
350493	161688		18.4190317859733	17.3028619181637						365323	68271.8		18.4788151926784	16.0590228777372
118596	301176		16.8557028815536	18.2002527449107						300592	67435.1		18.1974506397374	16.0412343392839
125750	243820		16.9402110355038	17.895461798214						287493	49997		18.1331704650357	15.6095830540315
197468	185247		17.5912654196083	17.4990989085035						454239	40842		18.7930937358612	15.3178008652625
64683.2	234208		15.9811250677055	17.8374397620312						223807	37786.9		17.7719015005461	15.2056359614106
71579.4	154107		16.1272765821842	17.233581762829						209258	73509.1		17.6749300093916	16.1656556488006
99998.9	252183		16.6096388874714	17.9441182498991						163820	25159.4		17.3217565533209	14.6188683847102
131304	181135		17.0025605705252	17.4667105927627						222786	47049.8		17.7653044897563	15.5219316327099
69745.2	193727		16.0898274096091	17.5636752683999						289951	89032.2		18.1454532205877	16.4420556271152
178757	313647		17.4476456197324	18.2587873436315						68460.4	83147.5		16.063004017486	16.3434027905681
131936	228632		17.0094854161065	17.8026758297458						93290.9	127912		16.5094638958512	16.9648063019453
211024	405457		17.687053646648	18.6291933086192						236999	67166.9		17.8545303337252	16.0354853773465
227859	284212		17.7977882879932	18.1166129183701						154643	107536		17.2385890018426	16.7144788364729
157471	375479		17.264737266985	18.5183773457256						240184	60477.6		17.8737842467954	15.8841378386423
171766	395698		17.3900937018881	18.5940444771618						295135	33166.1		18.1710216045709	15.0174643836876
131815	437761		17.00816684722	18.739787332843						72121.6	19397.7		16.1381631859175	14.2436745844012
119030	392652		16.8609737062278	18.5828945124378						294853	448488		18.1696431486173	18.7747144907096
135631	481040		17.0493432837911	18.8758004571613						416107	102566		18.6665980839665	16.6462125917037
267567	457353		18.0295468153772	18.8029518694921						489589	152173		18.9012134161264	17.2153580934625
279557	153080		18.0927858859523	17.2239404171639						286325	66465.8		18.1273001632186	16.0203471457408
81097.4	251901		16.3073863648534	17.9425032227858						191007	206538		17.5432734629192	17.6560579835971
187088	300800		17.5133672163962	18.1984484947076						462821	59705		18.8200986040384	15.8655875733306
452214	325792		18.7866479497817	18.3135940438367						126597	148396		16.9498978226397	17.1790994845453
189848	282418		17.5344948500258	18.1074757348664						485824	80067.5		18.8900772354567	16.2889464378833
82983.3	161333		16.3405511425719	17.2996883894872						287580	92644.1		18.1336105927212	16.4994267422232
183541	306723		17.4857545593923	18.2265815779578						345113	82529.8		18.3967135996156	16.3326448297348
	175240			17.4189789333609						354265	42515.5		18.4344754006499	15.3757358958868
	192725			17.556188095057						482742			18.8808953059581
	286903			18.1302108194801						294044			18.1656771879514
	325257			18.3112235080559						178131			17.4425880737638
	240576			17.8761372778864						400111			18.6100428941559
	357665			18.4482552304077						338155			18.3673288292909
	251198			17.9384705062537						461944			18.8173628469102
	82502.2			16.3321617574415						481635			18.8775844240536
	459905			18.8109809996128						319063			18.2834853633686
	376456			18.522126134817						327039			18.3191072229152
	287533			18.1333722319797						531938			19.0209004209927
	318438			18.2806595049435						419099			18.6769339976192
	271633			18.0513057667573						686857			19.3896523856913
	255990			17.9657351420253						495597			18.918809850143
	172168			17.3934625233563						588531			19.1667605749596
	234409			17.8386736065743						548348			19.0647336352721
	166098			17.341684643727						437193			18.7379152641646
	340323			18.3765489457536						439772			18.7463979647814
	134050			17.0324199807546						243028			17.8907685359356
	318824			18.2824054151365						489374			18.9005813190458
	225243			17.781129983449						345542			18.3985051015461
	262691			18.0030127398643						319353			18.2847959110181
	212788			17.6990649293378						311506			18.2489065394634
	330383			18.3337839459981						408642			18.6404811782481
	382360			18.5445751365734						438861			18.743407403209
	156850			17.2590381448325						497813			18.9252464956954
	403486			18.6221608785251						351454			18.4229804951597
	390386			18.5745450425092						452874			18.7887518778655
	384976			18.5544128431179						484997			18.8876186180452
	403397			18.6218456574167						331145			18.3371088209799
	452686			18.7881556259298						370216			18.4980106830477
	354199			18.4342052974928						388453			18.5673848732913
	305651			18.2215323697074						401794			18.616099331465
	393040			18.5843207664174						533918			19.0262626880078
	154260			17.2350124399262						374236			18.5135919437387
	299995			18.1945842200005						458265			18.8058247507234
	309055			18.2375070209857						470083			18.8425587139658
	230868			17.81671506725						322739			18.3000138526299
	332415			18.3426297778748						176359			17.4281602571234
	366615			18.4839119951782						309214			18.2382515736055
	488043			18.8966524344409						386195			18.5589732479039
	346756			18.4035635255795						357653			18.4482040023631
	359709			18.4564752630315						299993			18.1945726301531
	292314			18.1571636457066						355215			18.4383387061213
	227112			17.7930487938175						250530			17.9346273005004
	262253			18.0006067372591						317019			18.274213651079
	364209			18.474409860184						298052			18.1852104823026
	215046			17.7142919429314						347568			18.406940011549
	222163			17.7612657270712						297299			18.1815596465229
	292921			18.1601547602064						375882			18.5199246800974
	422141			18.6873699077792						281078			18.1006173259385
	278504			18.0873447907664						336217			18.3590366658292
	306718			18.2265583892165						424114			18.694096391373
	333612			18.3478174093246						333884			18.3489898972812
	210021			17.6801827885905						439482			18.745448031785
	267601			18.0297314754153						424027			18.6937989876859
	165843			17.3394678147991						356586			18.443895391567
	513194			18.9691475326966						117963			16.8479889571127
	304945			18.218193793425						219843			17.7461189271623
	354589			18.4357909009397						343905			18.3916540055795
	121070			16.8854964352753						284124			18.116165542605
	399147			18.6065643650966						306493			18.2254994002272
	373708			18.5115541614666						130391			16.9924999261744
	379252			18.5328027408641						370687			18.4998465097933
	376614			18.5227322383061						370634			18.4996409230226
	414106			18.6596448657321						414641			18.6615056534323
	131737			17.0073131224749						418764			18.6757828584487
	190830			17.5419323224407						437585			18.73920801225
	418926			18.6763397226828						273505			18.0612141699327
	333837			18.3487898671234						468950			18.8390785828991
	292750			18.1593124541654						342082			18.3839850713366
	441831			18.7531370137301						446270			18.7675606628236
	219136			17.7414729774285						416074			18.6664835605199
	460665			18.8133620036198						397737			18.601457173845
	144543			17.1411501965381						377641			18.5266579039417
	368737			18.4922368481912						259132			17.9833327245312
	445728			18.7658078856079						372307			18.5061360059908
	368624			18.4917955658394						128476			16.9711480024517
	331911			18.3404391343803						232409			17.826310943906
	462427			18.8188695108412						446796			18.7692594567387
	353323			18.4306312848246						450269			18.7804304488343
	333379			18.3468085077943						126105			16.9442817410746
	206702			17.6571991738582						250179			17.9326092426359
	323222			18.3021686844258						314102			18.2608800339074
	309340			18.2388392812787						333423			18.3469999859818
	208556			17.6700841469449						154428			17.2365863227998
	369666			18.4958648226808						364532			18.4756908077025
	316147			18.2702417081087						302949			18.2087205133525
	449435			18.7777570949254						341434			18.3812496120134
	388103			18.5660851893654						368814			18.4925378069544
	473274			18.8523198610831						354335			18.4347597037144
	297679			18.1834024307607						210516			17.6835761187154
	343852			18.3914345049417						363564			18.4718547463648
	468947			18.8390692305269						318671			18.2817135068688
	365385			18.4790622265125						219161			17.7416404527825
	333078			18.3455029230001						250136			17.9323566426125
	354084			18.4337376290395						416974			18.6696026085718
	275142			18.0698244066211						465538			18.8285422595008
	292574			18.1584449024879						332667			18.3437220103838
	323728			18.3044261926837						285676			18.1240239492516
	423676			18.6926041965438						403343			18.6216515556636
	333257			18.3462795497683						279581			18.092909477906
	394295			18.5889198786041						290459			18.1479811665325
	342322			18.3849987861336						564513			19.1066501159712
	334143			18.3501105296996						181988			17.4734947387709
	403231			18.6212502505547						170745			17.3814888761442
	574846			19.1328184468851						308430			18.2345892326666
	442883			18.7565692222866						374044			18.5128527832503
	502426			18.9385551016744						443137			18.757395413733
	417752			18.6722920790728						465681			18.8289854073194
	421877			18.6864650653274						210455			17.6831624742391
	428853			18.7101260422498						539396			19.0409884000431
	408963			18.641615667151						295779			18.1741657586873
	260856			17.9928985163837						257843			17.9761409073453
	442224			18.7544204083059						449781			18.7788663367855
	320063			18.2880016559859						277453			18.0818909485412
	172911			17.3996802212915						291209			18.1517025520416
	338854			18.3703080655078						404622			18.6262195882471
	363725			18.4724937607849						326403			18.3162979741328
	379298			18.532975700169						302523			18.2066916000738
	281959			18.105130166285						198459			17.5984869157421
	458375			18.8061733991141						342217			18.3845560348936
	448609			18.7751033156996						348552			18.4110174018502
	353694			18.4321472371518						398635			18.6047127306644
	290959			18.1504622970219						256717			17.9698253792625
	290324			18.1473101772514						179658			17.4549044135143
	231261			17.81917013712						311928			18.2508558942726
	130019			16.9883760309713						320822			18.2914175979544
	140785			17.1031417896284						267552			18.0294627535343
	97927.5			16.5794414607319						381666			18.5419558341162
	188616			17.5250970500156						395205			18.5922455799921
	349607			18.4153785487159						234194			17.837352597523
	251213			17.9385552739614						383808			18.5500301064358
	219274			17.742384574494						320300			18.2890666597731
	295862			18.1745676163224						391741			18.5795442136333
	318624			18.2814990823873						327600			18.3215809398507
	407668			18.6370380928979						619897			19.2416707652524
	457339			18.8029061925043						362550			18.4678239898337
	398109			18.6028070413455						494525			18.9156860894635
	222945			17.7663334959041						419698			18.6789952252169
	286214			18.1267421769531						251476			17.9400652684105
	418270			18.6740787598799						399478			18.6077613672014
	464754			18.8261122575845						327314			18.320319576244
	552716			19.0761825832401						149348			17.1883318195795
	354024			18.4334909828685						242093			17.885208752284
	385696			18.557107650885						455000			18.7955111734356
	413490			18.6574948325542						471961			18.8483096823367
	353585			18.4317001996924						220855			17.7527492446349
	525782			19.0041069556343						399251			18.6069391695721
	531350			19.0193047431419						245154			17.9033361905556
	430064			18.714193622917						109230			16.7370245458627
	426897			18.7035320132492						252565			17.9462993712298
	293210			18.161582162723						493264			18.9120043922844
	233193			17.8311687924766						548306			19.0646237612853
	414502			18.661022426129						538082			19.0374689874693
	452878			18.7887653530582						666984			19.3472956778994
	336233			18.3591057056195						548519			19.0651859353869
	415199			18.6634479605419						382869			18.5464960755576
	232507			17.8269208309231						597682			19.1890201381268
	333332			18.3466053616823						351219			18.4220160911528
	443968			18.7600987038888						462094			18.8178304219641
	418489			18.6748340719604						503608			18.941945686022
	365015			18.477600217994						386276			18.5592762151659
	285868			18.1249922327744						411436			18.6503134164331
	216502			17.7240295561282						364408			18.4751999755817
	354387			18.4349699835266						361770			18.4647163216453
	379603			18.5341370751758						515080			18.974441142643
	417643			18.6719156372681						376988			18.5241622139262
	495591			18.9187936647772						428967			18.7105104372682
	364044			18.4737558423276						645194			19.2993750394924
	402671			18.6192470289761						372545			18.5070587762489
	192234			17.5525079769657						708376			19.4341570711022
	326474			18.3166124208129						545103			19.0561720872018
	193932			17.5651992367906						692065			19.4005503331277
	245177			17.9034684752868						562578			19.1016964827747
	252575			17.9463588335563						371154			18.5016615789514
	399091			18.6063604603485						382221			18.5440509543282
	210246			17.6817269931091						538648			19.0389866193941
	342099			18.384056933844						612134			19.2234893910826
	358366			18.4510777449351						481104			18.8759922674918
	337510			18.3645755099472						338202			18.3675311259552
	282712			18.1089795151045						225091			17.7801560904983
	454858			18.7950603175804						392130			18.5809756950795
	356178			18.4422416777068						399848			18.6090952130214
	379041			18.5319976576078						230098			17.8118921158755
	302721			18.2076350482058						363264			18.4706622895277
	360808			18.4608759199403						451519			18.7844301118689
	271183			18.0489126420483						158385			17.2730860219918
	204352			17.6407036150129						362912			18.4692646486152
	424204			18.6944014879281						333627			18.3478790747011
	390936			18.5765762026018						206008			17.6523484711103
	395923			18.5948639973025						329723			18.3308980637309
	459271			18.8089889911313						304000			18.2137153099249
	330238			18.3331494526535						311256			18.2477490749346
	386398			18.5597316482382						372086			18.5052792588418
	449355			18.7774996612467						254301			17.9561824318487
	501090			18.934712380689						279203			18.0909594130872
	165176			17.3336490079491						528705			19.0121055732982
	257721			17.9754563940133						486667			18.8925774120286
	205040			17.6455505020396						248613			17.923546041434
	395931			18.5948917633142						343788			18.3911641107744
	220370			17.7495737446278						333563			18.3476060145934
	396460			18.5968189558951						116938			16.8353918222601
	509368			18.9583506152245						325463			18.3121402213537
	405922			18.6308470588964						228500			17.8018387436608
	402644			18.6191497168191						604218			19.2047124314673
	443359			18.7581178538469						342521			18.3858379713916
	365719			18.4803798810815						378824			18.5311716360929
	292616			18.1586542589771						382691			18.5458251216491
	449064			18.7765636653834						361002			18.4616500617853
	241544			17.8819303134158						255774			17.9645137592522
	412183			18.652929643443						450544			18.7813112663867
	304998			18.2184430948904						267416			18.0287331671113
	470704			18.8444629474353						390792			18.5760467981799
	503155			18.9406452091082						394687			18.590353130978
	203962			17.6379498474187						285207			18.1216534570195
	519327			18.9862867638599						240909			17.8781369103513
	309149			18.2379489733626						264455			18.0126708007305
	347780			18.4078215000112						105591			16.6881474314722
	480632			18.8745758507788						274641			18.0671935308375
	327638			18.3217495961227						245436			17.9049912885349
	103785			16.663250097754						359850			18.4570400216661
	274623			18.0670996041513						231989			17.823704088323
	350783			18.4202214040884						227040			17.7925928784953
	235256			17.843879658083						303758			18.2125678190206
	428084			18.7075389386939						200816			17.6155239624675
	259271			17.9841081654457						308301			18.2339867818578
	417782			18.6723944014887						289577			18.1435920273104
	415525			18.6645808921001						259280			17.9841550169539
	426997			18.7038682327134						324632			18.3084513363201
	403728			18.6230281945629						506756			18.9509352414753
	412415			18.653739204536						442889			18.756588734587
	385367			18.5558783014674						392819			18.5835080512112
	156406			17.254946386545						447486			18.771485117113
	272678			18.0568461881098						243531			17.8937491628841
	398117			18.6028369741327						486676			18.8926054553183
	319385			18.2849423172285						257800			17.9759007966122
	199503			17.6060594484639						227555			17.7958641931648
	301999			18.2041908392977						319025			18.2833134851836
	299357			18.1915140827055						186752			17.5107687257739
	441811			18.7530721315525						158082			17.2703251693617
	339687			18.3738494540014						165410			17.3356974844199
	418494			18.6748507571893						384302			18.5518836994544
	396546			18.5971325615511						308654			18.2356371323828
	336405			18.3598423676988						389323			18.5706116090257
	457522			18.8034862585118						130841			16.9974714841994
	318543			18.2811328209303						310078			18.2422772281742
	404802			18.6268613829643						492501			18.9097690909787
	379571			18.534012184593						244663			17.9004431380309
	379228			18.5327114790717						514095			18.9716793278508
	270574			18.0456680611593						442578			18.7555741360413
	294185			18.1663668104824						339053			18.3711537947509
	345644			18.3989329497587						287036			18.1308749798795
	434782			18.7299352433943						481954			18.8785380251314
	409488			18.6434654539224						366982			18.4853548874907
	501420			18.9356623179051						348866			18.4123184795545
	312035			18.2513518953309						282360			18.1071834050931
	522664			18.9955261995378						384423			18.5523373061409
	292847			18.1597926638517						364415			18.4752280445972
	461351			18.815509167116						473323			18.8524685810247
	383295			18.5481012612975						405953			18.6309578717557
	512856			18.9681978489746						289881			18.145104485684
	413637			18.6580094126211						319522			18.2855583614869
	376443			18.5220770039522						240167			17.8736828516766
	323926			18.3053076404434						427312			18.7049341216568
	407615			18.6368524307914						520629			18.9898991419475
	302089			18.2046174694519						368481			18.4912356391409
	341041			18.3795916720951						285432			18.1227927154687
	359952			18.4574471731574						182898			17.4806884504052
	323438			18.3031339888657						450885			18.7824016216111
	474574			18.8562773984454						487446			18.894884624451
	319643			18.2861080675778						306640			18.2261894358368
	400752			18.6123555947183						478017			18.8667068375437
	249979			17.9314547073385						327507			18.3211703137073
	339101			18.3713607037206						454304			18.7933016579638
	237623			17.8583229728139						109271			16.7375705820646
	541132			19.0456249782516						285028			18.1207486300208
	420544			18.6819003485786						313699			18.2590243479903
	368468			18.4911818427941						303845			18.2129827682001
	211981			17.6935793145771						356851			18.4449665347628
	391621			18.5791032451979						389493			18.5712416528327
	416783			18.6689400230734						308064			18.2328736190159
	391132			18.5773003263849						382345			18.5445186517899
	333688			18.3481433929765						359085			18.4539715281729
	337608			18.3649919154677						269638			18.0406696543296
	355828			18.4408233123382						347844			18.4080848917764
	459700			18.8103372518115						165761			17.3387554431511
	490219			18.9030695246322						411530			18.6506427771151
	129071			16.9778193349523						460963			18.8142956544472
	445351			18.7645860614774						299884			18.1940508944155
	509680			18.9592353589449						305079			18.2188284103307
	636955			19.2808332624282						334257			18.3506045926378
	404206			18.6247351019885						511394			18.9640776832695
	480769			18.8749861489472						373670			18.5114085753656
	347644			18.4072543185936						362845			18.4689982379555
	156899			17.2594837118919						541402			19.0463442089288
	393240			18.5850548822572						320625			18.2905335146453
	299314			18.1913063563177						451232			18.7835115518765
										449803			18.7789361633068
										226221			17.7873785004136
										266024			18.0212045831547
										340443			18.3770580664833
										224509			17.7764226866844
										383247			18.5479190010673
										446370			18.767883161001
										448600			18.7750745650861
										130162			16.9899546728385
										283817			18.1146060046416
										262360			18.0011921588277
										233548			17.8333632096364
										204874			17.6443810436789
										156625			17.2569664978649
										205394			17.6480440651455
										117733			16.8451654815599
										586314			19.1613175973452
										465786			18.8293107253925
										337782			18.3657360003027
										324259			18.3067933211969
										239451			17.8693790687775
										463349			18.8217415695395
										538470			19.038510007381
										239273			17.8683070680859
										551263			19.0723831317367
										388423			18.5672721508431
										171543			17.3882199818706
										184771			17.4953866244715
										494829			18.9165727437756
										472109			18.848762354932
										301232			18.2005214973105
										317617			18.2769330585884
										506501			18.9502092092291
										570505			19.1218826602649
										582124			19.1509698480144
										551321			19.0725350445779
										413759			18.6584347593014
										246972			17.9139952060817
										331783			18.3398846592232
										190991			17.5431535153209
										303785			18.212693627047
										471326			18.8463684051233
										305954			18.2229596206409
										234827			17.8412441159542
										263802			18.0091038519095
										102081			16.639365158508
										261715			17.9976405610319
										290053			18.1459605967468
										396389			18.5965623518217
										470453			18.8436926686384
										400027			18.6097399087658
										362580			18.4679455918035
										498280			18.9266000090124
										281479			18.1026710986772
										506541			18.9503237082998
										553751			19.0788813645365
										272099			18.0537766887335
										315381			18.2667415289614
										462394			18.8187667713227
										458578			18.8068097264317
										601045			19.1971148275943
										447339			18.7710123374037
										273491			18.0611406371236
										480740			18.8749009836335
										354470			18.4353089722858
										241741			17.8831095764966
										461523			18.8160471157916
										253730			17.9529408936853
										363219			18.4704853100252
										383872			18.5502711811864
										521332			18.9918465720239
										403792			18.62325680406
										588958			19.1678072142877
										564161			19.1057497896809
										364892			18.4771135935499
										691928			19.4002637736141
										617599			19.2363121992157
										348938			18.412615823377
										439644			18.7459788794789
										555875			19.0844024014602
										591413			19.1738087723169
										551378			19.0726845342263
										460883			18.8140445028634
										611611			19.2222564326679
										594966			19.1824503923508
										561436			19.0987658004056
										489116			18.8998194046228
										567033			19.1130746237822
										476034			18.8607082458139
										522803			18.9959109021035
										319451			18.2852396464094
										407586			18.6367497153349
										552733			19.0762252591424
										425149			18.6976110889185
										508121			18.954815460628
										526867			19.0070826353
										479274			18.8704941322231
										449443			18.7777831920716
										593733			19.1794570839158
										363118			18.4700828153054
										571967			19.1255760692444
										444262			18.7610550519031
										474094			18.8548152829553
										251752			17.941648241137
										457255			18.8026430800403
										529741			19.0149290900693
										533647			19.0255284802341
										509191			18.9578495191071
										410264			18.6461981038303
										214305			17.709313591806
										359571			18.4559193509687
										276116			18.0749182558652
										589253			19.1685303661458
										502804			18.9396394420404
										336826			18.3616492916528
