# Supplementary material for: Systematic Analysis to Identify the MIR99AHG-has-miR-21-5p-EHD1 CeRNA Regulatory Network as Potential Biomarkers in Lung Cancer
Source: J Cancer. 2024 Mar 4;15(8):2391–402. doi: 10.7150/jca.93343 (PMC10937275; doi:10.7150/jca.93343)
Supplement: Supplementary file 1 — Table S1 Differentially expressed mRNAs (DEGs); Table S2 Differentially expressed miRNAs (DEMs); Table S3 Differentially expressed lncRNAs (DELs); Table S4 Selected miRNA and targeted lncRNAs and genes; Table S5 DEM-targeted genes; Table S6 Down-regulated lncRNA-mRNA interaction via LncRRIsearch; Table S7 The expression data of hsa-miR-21-5p in lung cancer; Table S8 Primer sequences and experimental results of RT-qPCR. [file jcav15p2391s1.zip › Supplementary_file/Table S8.xlsx]

## Sheet: Raw Data
Table S8. Primer sequences and experimental results of RT-qPCR
SampleName	TargetName	Stem-loop primer	forward primer	reverse primer	Ct	∆Ct	∆∆Ct	2^(-ΔΔCt)	mean	SD
Normal Control	hsa-miR-21-5p	5’-GTCGTATCCAGTGCGTGTCGTGGAGTCGGCAATTGCACTGGATACGACTCAACA -3’	5’- CGCCGAGTAGCTTATCAGAC -3’	5’-CAGTGCGTGTCGTGGAGT-3’	19.4103	9.86956	-0.155346	1.11369	1.00375	0.0868927
Normal Control	hsa-miR-21-5p				19.7157	10.1749	0.150024	0.901235
Normal Control	hsa-miR-21-5p				19.571	10.0302	0.0053215	0.996318
LUAD	hsa-miR-21-5p				17.4145	7.88766	-2.13725	4.39922	4.17203	0.200061
LUAD	hsa-miR-21-5p				17.4799	7.95298	-2.07193	4.20448
LUAD	hsa-miR-21-5p				17.5837	8.05685	-1.96806	3.91241
Normal Control	U6		5’- CTCGCTTCGGCAGCACA -3’	5’-AACGCTTCACGAATTTGCG -3’	9.54911	0.00837644	0.00837644	0.994211
Normal Control	U6				9.41989	-0.120844	-0.120844	1.08737
Normal Control	U6				9.6532	0.112467	0.112467	0.925005
LUAD	U6				9.4418	-0.0850817	-0.0850817	1.06075
LUAD	U6				9.61123	0.0843509	0.0843509	0.943209
LUAD	U6				9.52761	0.000730832	0.000730832	0.999494
